# Supplementary material for: Trnp1 organizes diverse nuclear membrane‐less compartments in neural stem cells
Source: EMBO J. 2020 Jul 6;39(16):e103373. doi: 10.15252/embj.2019103373 (PMC7429739; doi:10.15252/embj.2019103373)
Supplement: Supplementary file 4 — Dataset EV1 [file EMBJ-39-e103373-s004.xlsx]

## Sheet: FlagTrnp1vsTrnp1
Dataset EV1
Significant	LOG(pvalue)	Difference	Protein IDs	Majority protein IDs	Gene name	UniProt names	Peptides	Razor + unique peptides	Unique peptides	Sequence coverage [%]	Unique + razor sequence coverage [%]	Unique sequence coverage [%]	Mol. weight [kDa]	Q-value	Score	Intensity	MS/MS Count	iBAQ Trnp1 N1	iBAQ Trnp1 N2	iBAQ Trnp1 N3	iBAQ FLAGTrnp1 N1	iBAQ FLAGTrnp1 N2	iBAQ FLAGTrnp1 N3
+	2.78457	2.74104	sp|Q9JKX4|AATF_MOUSE	sp|Q9JKX4|AATF_MOUSE	Aatf	AATF_MOUSE	4	4	4	12.9	12.9	12.9	59.481	0	65.029	28563000	12	15.3977	15.3888	16.2566	18.7215	17.9916	18.5531
+	1.4029	1.35612	sp|Q9JIX8|ACINU_MOUSE	sp|Q9JIX8|ACINU_MOUSE	Acin1	ACINU_MOUSE	15	15	15	13.3	13.3	13.3	150.72	0	117.94	167590000	33	17.3499	17.3191	18.4799	19.177	18.6163	19.4241
+	2.29327	4.70443	sp|Q9DBR0|AKAP8_MOUSE	sp|Q9DBR0|AKAP8_MOUSE	Akap8	AKAP8_MOUSE	5	5	5	15.4	15.4	15.4	76.293	0	38.062	28900000	11	14.1358	12.2268	14.1489	18.7295	17.1032	18.7922
+	4.52319	6.82333	sp|Q9R0L7|AKP8L_MOUSE	sp|Q9R0L7|AKP8L_MOUSE	Akpl8	AKP8L_MOUSE	8	8	8	20.1	20.1	20.1	71.453	0	63.489	64458000	10	12.5436	12.9003	13.2535	20.1118	19.2541	19.8014
+	3.15292	6.32551	sp|Q9EST5|AN32B_MOUSE;sp|Q64G17|AN32C_MOUSE;sp|O35381|AN32A_MOUSE	sp|Q9EST5|AN32B_MOUSE	Anp32b	AN32B_MOUSE	4	4	4	24.3	24.3	24.3	31.078	0	65.861	106780000	11	14.3947	15.2111	16.5075	21.9351	21.1648	21.99
+	2.20941	4.062	sp|O35841|API5_MOUSE	sp|O35841|API5_MOUSE	Api5	API5_MOUSE	1	1	1	5.8	5.8	5.8	56.784	0.0049628	9.3044	4439800	3	10.2773	12.3625	12.6881	16.1167	15.6151	15.782
+	1.82075	3.36308	sp|Q9Z1N7|ARI3B_MOUSE	sp|Q9Z1N7|ARI3B_MOUSE	Arid3b	ARI3B_MOUSE	2	2	2	9.7	9.7	9.7	61.015	0	26.423	6631900	4	14.0142	11.3573	13.2133	16.4044	15.7382	16.5315
+	3.09781	3.74406	sp|O55143|AT2A2_MOUSE	sp|O55143|AT2A2_MOUSE	Atp2a2	AT2A2_MOUSE	5	5	5	7.7	7.7	7.7	114.86	0	30.76	28776000	5	13.4997	13.3483	14.3788	17.9808	17.3463	17.132
+	1.93582	2.20107	sp|Q03265|ATPA_MOUSE	sp|Q03265|ATPA_MOUSE	Atp5a1	ATPA_MOUSE	3	3	3	11.4	11.4	11.4	59.752	0	68.04	31890000	8	15.3565	15.6684	16.4118	18.4855	17.2426	18.3119
+	2.27189	2.66427	sp|P56480|ATPB_MOUSE	sp|P56480|ATPB_MOUSE	Atp5b	ATPB_MOUSE	8	8	8	25	25	25	56.3	0	80.169	108950000	17	16.7292	17.4444	17.6995	20.4533	19.1902	20.2223
+	1.55192	1.46583	sp|Q91VR2|ATPG_MOUSE	sp|Q91VR2|ATPG_MOUSE	Atp5c1	ATPG_MOUSE	3	3	3	17.4	17.4	17.4	32.886	0	19.337	30278000	8	17.7837	17.2155	18.1069	19.5138	18.471	19.5187
+	2.64992	4.35322	sp|P28658|ATX10_MOUSE	sp|P28658|ATX10_MOUSE	Atxn10	ATX10_MOUSE	2	2	2	4.4	4.4	4.4	53.706	0.0037831	10.849	6966000	1	11.2452	11.5193	13.0427	16.6095	15.7305	16.5268
+	1.50493	5.05386	sp|Q91YN9|BAG2_MOUSE	sp|Q91YN9|BAG2_MOUSE	Bag2	BAG2_MOUSE	1	1	1	12.9	12.9	12.9	23.473	0.0025413	11.011	6994600	3	13.1341	9.24866	14.0989	17.7429	16.2896	17.6107
+	1.98969	3.56935	sp|Q9Z1R2|BAG6_MOUSE	sp|Q9Z1R2|BAG6_MOUSE	Bag6	BAG6_MOUSE	2	2	2	2.2	2.2	2.2	121.04	0	12.559	3154200	1	10.0562	11.5684	12.4193	15.0338	14.2383	15.4797
+	2.35836	2.50811	sp|Q8CGN4|BCOR_MOUSE	sp|Q8CGN4|BCOR_MOUSE	Bcor	BCOR_MOUSE	1	1	1	1.5	1.5	1.5	192.63	0.0049689	9.8882	5870000	1	11.0375	12.0879	11.5303	14.4354	13.4502	14.2945
+	2.77642	0.954503	sp|Q6PAL0|BEND3_MOUSE	sp|Q6PAL0|BEND3_MOUSE	Bend3	BEND3_MOUSE	7	7	7	13.5	13.5	13.5	94.154	0	52.776	84154000	21	17.5963	17.6114	17.6673	18.7787	18.3489	18.6109
+	1.89456	1.79045	tr|Q6PGF5|Q6PGF5_MOUSE	tr|Q6PGF5|Q6PGF5_MOUSE	Bms1	Q6PGF5_MOUSE	10	10	10	11.4	11.4	11.4	145.41	0	81.99	112850000	18	17.1918	17.0416	18.1797	19.4035	18.8366	19.5443
+	2.05877	2.08762	sp|P97452|BOP1_MOUSE	sp|P97452|BOP1_MOUSE	Bop1	BOP1_MOUSE	12	12	12	30.5	30.5	30.5	82.545	0	78.472	162310000	25	18.3443	17.4894	18.7993	20.5481	19.8881	20.4596
+	1.88731	2.09535	sp|Q9DCA5|BRX1_MOUSE	sp|Q9DCA5|BRX1_MOUSE	Brix1	BRX1_MOUSE	9	9	9	39.9	39.9	39.9	41.241	0	108.85	449180000	29	20.4175	19.591	21.167	22.7144	22.1233	22.6239
+	3.14887	5.55357	sp|O35658|C1QBP_MOUSE	sp|O35658|C1QBP_MOUSE	C1qbp	C1QBP_MOUSE	6	6	6	45	45	45	31.013	0	112.22	354520000	39	16.3661	17.5437	18.2625	23.3564	22.7272	22.7493
+	1.33273	2.32526	sp|Q9CS00|CATIN_MOUSE	sp|Q9CS00|CATIN_MOUSE	Cactin	CATIN_MOUSE	2	2	2	3.5	3.5	3.5	90.66	0	26.92	2570800	2	11.5981	12.8831	12.1983	15.0679	13.1163	15.4711
+	2.88039	4.57295	sp|B2RQC6|PYR1_MOUSE	sp|B2RQC6|PYR1_MOUSE	Cad	PYR1_MOUSE	5	5	5	4.7	4.7	4.7	243.24	0	41.089	26242000	7	11.3842	10.9894	12.8624	16.3779	16.2799	16.297
+	3.86696	2.67777	sp|Q6ZQ73|CAND2_MOUSE	sp|Q6ZQ73|CAND2_MOUSE	Cand2	CAND2_MOUSE	4	4	4	6	6	6	135.63	0	24.943	8466400	9	12.6412	13.1325	12.874	15.7706	15.3529	15.5574
+	2.02038	2.04935	sp|P35564|CALX_MOUSE	sp|P35564|CALX_MOUSE	Canx	CALX_MOUSE	2	2	2	9.5	9.5	9.5	67.277	0	14.385	11046000	2	13.8679	14.4013	14.8684	17.0032	15.8579	16.4245
+	1.82512	1.89102	sp|P30658|CBX2_MOUSE	sp|P30658|CBX2_MOUSE	Cbx2	CBX2_MOUSE	3	3	3	7.7	7.7	7.7	54.917	0	22.139	31274000	8	16.39	16.1099	16.2727	17.9211	17.4993	19.0254
+	3.37326	1.05156	sp|P23198|CBX3_MOUSE;sp|P83917|CBX1_MOUSE	sp|P23198|CBX3_MOUSE	Cbx3	CBX3_MOUSE	5	5	5	30.1	30.1	30.1	20.855	0	136.91	172670000	23	21.2154	21.3238	21.5073	22.4225	22.3086	22.4702
+	3.32959	2.27837	sp|Q6A068|CDC5L_MOUSE	sp|Q6A068|CDC5L_MOUSE	Cdc5l	CDC5L_MOUSE	3	3	3	4.9	4.9	4.9	92.188	0	18.253	10117000	1	13.5541	14.1557	13.9175	16.2637	15.897	16.3017
+	1.89127	2.42064	sp|Q8JZM7|CDC73_MOUSE	sp|Q8JZM7|CDC73_MOUSE	Cdc73	CDC73_MOUSE	1	1	1	3.8	3.8	3.8	60.576	0.0057471	6.9076	4940600	3	14.0213	12.186	13.2809	15.7646	15.2058	15.7797
+	2.45767	1.97567	sp|O35207|CDKA1_MOUSE	sp|O35207|CDKA1_MOUSE	Cdk2ap1	CDKA1_MOUSE	1	1	1	11.4	11.4	11.4	12.354	0.0047676	7.8281	16634000	8	17.5778	18.1405	18.5056	20.1932	19.7087	20.249
+	2.5136	1.3421	sp|Q99J95|CDK9_MOUSE	sp|Q99J95|CDK9_MOUSE	Cdk9	CDK9_MOUSE	3	3	2	8.9	8.9	6.7	42.761	0	20.919	28464000	8	16.9559	16.9678	17.351	18.5651	18.1061	18.6298
+	1.70012	1.40553	sp|P53569|CEBPZ_MOUSE	sp|P53569|CEBPZ_MOUSE	Cebpz	CEBPZ_MOUSE	11	11	11	15.9	15.9	15.9	120.26	0	97.076	164420000	23	18.067	17.7786	18.5931	19.9081	18.9791	19.7681
+	3.74959	2.91073	sp|O88271|CFDP1_MOUSE	sp|O88271|CFDP1_MOUSE	Cfdp1	CFDP1_MOUSE	1	1	1	5.4	5.4	5.4	32.921	0	23.885	3440700	1	13.3173	13.323	13.8917	16.612	16.2562	16.396
+	1.96596	1.97303	sp|Q8K327|CHAP1_MOUSE	sp|Q8K327|CHAP1_MOUSE	Champ1	CHAP1_MOUSE	3	3	3	4.6	4.6	4.6	87.56	0	17.696	13618000	3	13.7199	13.7595	14.1486	15.5629	15.3146	16.6696
+	2.27483	2.00257	sp|Q6PDQ2|CHD4_MOUSE;sp|A2A8L1|CHD5_MOUSE;tr|B1AR17|B1AR17_MOUSE	sp|Q6PDQ2|CHD4_MOUSE	Chd4	CHD4_MOUSE	47	47	47	35.8	35.8	35.8	217.75	0	323.31	1164300000	144	19.4936	19.3943	20.2286	21.9183	21.2078	21.9981
+	1.84523	2.03341	sp|Q8R2N2|CIR1A_MOUSE	sp|Q8R2N2|CIR1A_MOUSE	Cirh1a	CIR1A_MOUSE	4	4	4	10.6	10.6	10.6	76.908	0	26.488	73739000	9	16.6507	16.8544	17.8944	19.3869	18.5671	19.5459
+	1.57393	1.29251	sp|O35492|CLK3_MOUSE	sp|O35492|CLK3_MOUSE	Clk3	CLK3_MOUSE	1	1	1	3.1	3.1	3.1	73.797	0.0048721	8.6187	10676000	5	14.5302	14.6019	15.2533	16.3053	15.496	16.4617
+	1.84013	1.38031	sp|Q8K2Z4|CND1_MOUSE	sp|Q8K2Z4|CND1_MOUSE	Cnd1	CND1_MOUSE	1	1	1	1.3	1.3	1.3	155.66	0.0047733	7.8357	1750200	3	10.727	11.0137	11.6202	12.8596	12.1483	12.4938
+	5.17351	8.37224	sp|Q91W50|CSDE1_MOUSE	sp|Q91W50|CSDE1_MOUSE	Csde1	CSDE1_MOUSE	19	19	19	25.2	25.2	25.2	88.79	0	220.4	392090000	42	13.5138	12.61	13.0474	21.5312	21.2734	21.4835
+	2.46277	2.42069	sp|Q60737|CSK21_MOUSE	sp|Q60737|CSK21_MOUSE	Csnk2a1	CSK21_MOUSE	2	2	2	9.5	9.5	9.5	45.133	0	13.252	29680000	2	16.0453	16.2562	16.7002	19.2037	18.089	18.9712
+	2.04725	2.52122	sp|Q61164|CTCF_MOUSE;sp|A2APF3|CTCFL_MOUSE	sp|Q61164|CTCF_MOUSE	Ctcf	CTCF_MOUSE	4	4	4	6	6	6	83.745	0	26.001	22597000	12	14.601	15.4549	16.3293	17.9865	17.6677	18.2946
+	2.55561	1.88252	sp|Q6PAC3|DCA13_MOUSE	sp|Q6PAC3|DCA13_MOUSE	Dcaf13	DCA13_MOUSE	3	3	3	9.7	9.7	9.7	51.456	0	40.714	35894000	6	16.7902	16.208	17.0357	18.5235	18.3245	18.8334
+	1.93902	1.94932	sp|Q8K363|DDX18_MOUSE	sp|Q8K363|DDX18_MOUSE	Ddx18	DDX18_MOUSE	18	18	18	42.9	42.9	42.9	74.18	0	194.43	360480000	72	19.2637	18.7943	20.2577	21.5061	21.2077	21.45
+	2.65262	1.89123	sp|Q9JIK5|DDX21_MOUSE	sp|Q9JIK5|DDX21_MOUSE	Ddx21	DDX21_MOUSE	29	29	29	45.6	45.6	45.6	93.55	0	323.31	886180000	88	20.2909	19.8021	20.737	22.1576	22.2179	22.1282
+	1.91869	2.86496	sp|Q9ESV0|DDX24_MOUSE	sp|Q9ESV0|DDX24_MOUSE	Ddx24	DDX24_MOUSE	13	13	13	20	20	20	96.428	0	105.71	125070000	16	16.7704	15.5613	17.7134	19.7213	19.1301	19.7887
+	1.64254	1.57479	sp|Q921N6|DDX27_MOUSE	sp|Q921N6|DDX27_MOUSE	Ddx27	DDX27_MOUSE	8	8	8	11.7	11.7	11.7	85.938	0	50.175	66398000	13	17.2203	16.1085	17.5128	18.5611	18.3467	18.6581
+	3.06577	1.68696	sp|Q8VDW0|DX39A_MOUSE;sp|Q9Z1N5|DX39B_MOUSE	sp|Q8VDW0|DX39A_MOUSE;sp|Q9Z1N5|DX39B_MOUSE	Ddx39;Ddx39a	DX39A_MOUSE	6	6	6	18	18	18	49.067	0	42.47	139040000	14	19.0514	19.0587	19.2635	21.0156	20.4631	20.9558
+	2.34222	0.970594	sp|Q61656|DDX5_MOUSE	sp|Q61656|DDX5_MOUSE	Ddx5	DDX5_MOUSE	25	24	18	44	42.2	31.8	69.289	0	271.47	1013700000	97	21.6152	21.8531	21.7954	23.0112	22.4881	22.6762
+	2.14727	2.16102	sp|Q6P9R1|DDX51_MOUSE	sp|Q6P9R1|DDX51_MOUSE	Ddx51	DDX51_MOUSE	2	2	2	5.8	5.8	5.8	70.367	0	12.2	9142900	3	13.3942	13.6085	14.6288	16.341	15.6849	16.0886
+	1.44802	1.03075	sp|Q8K301|DDX52_MOUSE	sp|Q8K301|DDX52_MOUSE	Ddx52	DDX52_MOUSE	2	2	2	8.5	8.5	8.5	67.473	0	14.216	18247000	7	15.6692	15.958	16.321	17.4218	16.4988	17.1199
+	1.34176	1.91606	sp|Q8K4L0|DDX54_MOUSE	sp|Q8K4L0|DDX54_MOUSE	Ddx54	DDX54_MOUSE	6	6	6	12.1	12.1	12.1	97.747	0	46.175	26529000	12	15.6093	14.0871	15.9841	17.1438	16.5689	17.716
+	2.04731	2.34869	sp|Q9D0R4|DDX56_MOUSE	sp|Q9D0R4|DDX56_MOUSE	Ddx56	DDX56_MOUSE	6	6	6	21.2	21.2	21.2	61.211	0	53.338	37691000	9	16.0129	15.5067	16.744	19.0126	17.8363	18.4606
+	2.23268	1.24358	sp|O35286|DHX15_MOUSE	sp|O35286|DHX15_MOUSE	Dhx15	DHX15_MOUSE	18	18	18	28.2	28.2	28.2	91.006	0	140.69	345320000	47	19.4473	19.6884	20.0347	21.1604	20.6551	21.0856
+	2.67588	2.32068	sp|O70133|DHX9_MOUSE	sp|O70133|DHX9_MOUSE	Dhx9	DHX9_MOUSE	27	27	27	24.5	24.5	24.5	149.47	0	242.87	473640000	79	18.2645	18.6081	19.0345	21.1478	20.4776	21.2437
+	1.95954	1.83912	sp|Q9ESX5|DKC1_MOUSE	sp|Q9ESX5|DKC1_MOUSE	Dkc1	DKC1_MOUSE	10	10	10	31.6	31.6	31.6	57.401	0	165.02	187480000	30	18.6123	18.228	19.4187	20.7847	20.167	20.8246
+	2.59944	1.24289	sp|Q9JI44|DMAP1_MOUSE	sp|Q9JI44|DMAP1_MOUSE	Dmap1	DMAP1_MOUSE	1	1	1	2.6	2.6	2.6	53.129	0	16.259	12265000	1	15.5456	15.477	15.6317	16.5458	16.6961	17.141
+	4.27652	3.68168	sp|P63037|DNJA1_MOUSE	sp|P63037|DNJA1_MOUSE	Dnaja1	DNJA1_MOUSE	13	13	13	47.4	47.4	47.4	44.868	0	196.97	377840000	48	18.684	18.4448	19.0205	22.4258	22.1901	22.5785
+	4.84561	3.87166	sp|Q9QYJ0|DNJA2_MOUSE	sp|Q9QYJ0|DNJA2_MOUSE	Dnaja2	DNJA2_MOUSE	9	9	9	31.1	31.1	31.1	45.745	0	72.528	191890000	27	17.2423	17.5004	17.7664	21.3422	21.3753	21.4065
+	2.24503	2.94477	sp|Q99M87|DNJA3_MOUSE	sp|Q99M87|DNJA3_MOUSE	Dnaja3	DNJA3_MOUSE	1	1	1	4.8	4.8	4.8	52.443	0.0047962	7.971	3125300	3	11.4226	12.8889	12.6761	15.6833	14.6974	15.4412
+	2.65341	1.84339	sp|Q99KV1|DJB11_MOUSE	sp|Q99KV1|DJB11_MOUSE	Dnajb11	DJB11_MOUSE	2	2	2	6.1	6.1	6.1	40.555	0	16.468	7543500	2	15.153	14.9235	15.0049	17.3417	16.8066	16.4632
+	4.53333	6.0606	sp|O54946|DNJB6_MOUSE;sp|O35723|DNJB3_MOUSE;sp|Q9QYI5|DNJB2_MOUSE	sp|O54946|DNJB6_MOUSE	Dnajb6	DNJB6_MOUSE	7	7	7	24.9	24.9	24.9	39.807	0	53.708	38908000	12	13.3807	13.8395	13.8897	19.9798	19.2932	20.0188
+	2.1437	1.75807	sp|O88508|DNM3A_MOUSE	sp|O88508|DNM3A_MOUSE	Dnmt3a	DNM3A_MOUSE	5	4	4	6.7	5.7	5.7	101.67	0	25.887	38387000	5	15.5311	15.5576	16.0027	17.6602	16.8423	17.8631
+	1.80225	2.98979	sp|O88509|DNM3B_MOUSE	sp|O88509|DNM3B_MOUSE	Dnmt3b	DNM3B_MOUSE	6	6	5	9.5	9.5	8.5	97.227	0	42.785	34089000	7	14.4429	13.5893	16.0178	17.9532	17.2562	17.8101
+	2.1229	1.83143	sp|Q99LT0|DPY30_MOUSE	sp|Q99LT0|DPY30_MOUSE	Dpy30	DPY30_MOUSE	2	2	2	36.4	36.4	36.4	11.213	0	24.595	10986000	17	17.3906	17.2839	18.0121	19.9108	18.9146	19.3556
+	1.71908	1.31366	sp|P63168|DYL1_MOUSE;tr|Q80ZS7|Q80ZS7_MOUSE;sp|Q9D0M5|DYL2_MOUSE	sp|P63168|DYL1_MOUSE;tr|Q80ZS7|Q80ZS7_MOUSE	Dynll1	DYL1_MOUSE	5	5	5	58.4	58.4	58.4	10.366	0	44.037	90968000	14	20.3579	20.7789	20.9084	22.1014	21.4255	22.4593
+	2.14361	2.13323	sp|Q9D903|EBP2_MOUSE	sp|Q9D903|EBP2_MOUSE	Ebp2	EBP2_MOUSE	8	8	8	33.7	33.7	33.7	34.702	0	59.649	204660000	21	19.8052	18.9108	20.2497	21.7189	21.5688	22.0775
+	1.93271	1.54819	sp|Q921E6|EED_MOUSE	sp|Q921E6|EED_MOUSE	Eed	EED_MOUSE	2	2	2	5.4	5.4	5.4	50.197	0.0013004	11.482	10162000	4	14.8643	14.6853	15.5507	16.3949	16.3058	17.0442
+	2.90506	1.32716	sp|O08810|U5S1_MOUSE	sp|O08810|U5S1_MOUSE	Eftud2	U5S1_MOUSE	19	19	19	31.7	31.7	31.7	109.36	0	167.73	310610000	59	19.0932	19.1314	19.1638	20.6347	20.1333	20.602
+	2.10267	1.97608	sp|Q5DW34|EHMT1_MOUSE	sp|Q5DW34|EHMT1_MOUSE	Ehmt1	EHMT1_MOUSE	3	3	3	2.8	2.8	2.8	142	0	18.686	17671000	3	14.2451	14.528	13.735	16.2696	15.5269	16.6399
+	1.36987	1.77978	sp|Q9Z148|EHMT2_MOUSE	sp|Q9Z148|EHMT2_MOUSE	Ehmt2	EHMT2_MOUSE	3	3	3	3.8	3.8	3.8	138.04	0	39.318	11452000	4	13.9972	13.0677	14.9855	16.1992	15.3442	15.8464
+	2.04071	2.28236	sp|Q99JX4|EIF3M_MOUSE	sp|Q99JX4|EIF3M_MOUSE	Eif3m	EIF3M_MOUSE	1	1	1	4.8	4.8	4.8	42.516	0.0048251	8.0942	1142000	3	11.7797	11.6872	12.8314	14.9583	13.8806	14.3064
+	2.88384	3.76419	sp|P60843|IF4A1_MOUSE;sp|P10630|IF4A2_MOUSE	sp|P60843|IF4A1_MOUSE	Eif4a1	IF4A1_MOUSE	9	7	7	36	30	30	46.153	0	52.398	73084000	13	16.0789	15.5076	16.6406	20.2707	19.1779	20.071
+	2.38719	1.91198	sp|Q91VC3|IF4A3_MOUSE;tr|E9PV04|E9PV04_MOUSE	sp|Q91VC3|IF4A3_MOUSE;tr|E9PV04|E9PV04_MOUSE	Eif4a3	IF4A3_MOUSE	16	16	14	48.9	48.9	43.1	46.839	0	223.84	516630000	59	20.4465	20.1406	21.0865	22.7369	22.1708	22.5018
+	1.7081	2.22585	sp|O55135|IF6_MOUSE	sp|O55135|IF6_MOUSE	Eif6	IF6_MOUSE	4	4	4	36.7	36.7	36.7	26.511	0	41.448	126890000	11	19.1189	19.0298	20.5719	22.1204	21.1717	22.1061
+	2.77378	2.26804	sp|P70372|ELAV1_MOUSE	sp|P70372|ELAV1_MOUSE	Elavl1	ELAV1_MOUSE	5	5	5	23.6	23.6	23.6	36.169	0	70.938	42559000	16	16.7329	17.3604	17.4799	19.7108	19.0779	19.5886
+	1.57409	1.33526	sp|Q8BHR2|ENOX1_MOUSE	sp|Q8BHR2|ENOX1_MOUSE	Enox1	ENOX1_MOUSE	1	1	1	2.6	2.6	2.6	73.28	0.0078918	6.7299	0	0	11.7647	11.3986	12.1646	12.8785	12.7093	13.7459
+	2.82177	2.35855	sp|Q8C0C7|SYFA_MOUSE	sp|Q8C0C7|SYFA_MOUSE	Farsa	SYFA_MOUSE	12	12	12	34.3	34.3	34.3	57.598	0	112.56	221900000	34	18.7319	18.4738	19.3745	21.4864	20.9834	21.1861
+	2.22572	2.40533	sp|Q9DBE9|SPB1_MOUSE	sp|Q9DBE9|SPB1_MOUSE	Ftsj3	SPB1_MOUSE	10	10	10	24.2	24.2	24.2	95.531	0	250.25	183610000	28	18.0885	17.3289	18.7062	20.6279	20.0253	20.6864
+	1.33943	0.950643	sp|P97855|G3BP1_MOUSE	sp|P97855|G3BP1_MOUSE	G3bp1	G3BP1_MOUSE	1	1	1	3.7	3.7	3.7	51.828	0	18.477	7117900	5	14.6124	15.2555	15.5294	16.4644	15.8905	15.8943
+	2.77277	1.57859	sp|Q8CHY6|P66A_MOUSE	sp|Q8CHY6|P66A_MOUSE	Gatad2a	P66A_MOUSE	5	5	5	11.3	11.3	11.3	67.333	0	32.275	41904000	7	16.7259	16.6534	16.1763	18.284	18.1358	17.8716
+	3.22504	2.39073	tr|Q8BK35|Q8BK35_MOUSE	tr|Q8BK35|Q8BK35_MOUSE	Gltscr2	Q8BK35_MOUSE	3	3	3	9.3	9.3	9.3	55.792	0	28.627	12773000	10	14.9602	15.1202	14.9954	17.5231	16.9611	17.7637
+	1.85896	3.22334	tr|D3Z5M2|D3Z5M2_MOUSE;tr|Q6PHQ9|Q6PHQ9_MOUSE	tr|D3Z5M2|D3Z5M2_MOUSE;tr|Q6PHQ9|Q6PHQ9_MOUSE	Gm10110	D3Z5M2_MOUSE	5	2	2	13.5	4.4	4.4	67.758	0	12.83	15256000	2	12.7015	13.5865	15.2397	17.3131	16.6737	17.2109
+	2.00836	1.83437	sp|Q99LH1|NOG2_MOUSE	sp|Q99LH1|NOG2_MOUSE	Gnl2	NOG2_MOUSE	4	4	4	7.3	7.3	7.3	83.345	0	23.198	27051000	8	15.7626	15.2423	16.1902	17.8384	16.994	17.8657
+	2.56648	1.63561	sp|Q8CI11|GNL3_MOUSE	sp|Q8CI11|GNL3_MOUSE	Gnl3	GNL3_MOUSE	6	6	6	14.5	14.5	14.5	60.786	0	37.222	58014000	11	17.1051	16.8642	17.469	19.0324	18.4471	18.8656
+	2.46089	1.16814	sp|Q6PGG6|GNL3L_MOUSE	sp|Q6PGG6|GNL3L_MOUSE	Gnl3l	GNL3L_MOUSE	3	3	3	10.1	10.1	10.1	65.194	0	17.842	29728000	3	16.3158	16.612	16.7979	17.9607	17.5239	17.7456
+	2.68661	2.52337	sp|Q5U4C1|GASP1_MOUSE	sp|Q5U4C1|GASP1_MOUSE	Gprasp1	GASP1_MOUSE	2	2	2	2.2	2.2	2.2	151.74	0	13.256	4155000	3	11.5833	12.5088	11.6266	14.6328	14.0576	14.5985
+	3.5839	3.16017	sp|Q810D6|GRWD1_MOUSE	sp|Q810D6|GRWD1_MOUSE	Grwd1	GRWD1_MOUSE	2	2	2	8.5	8.5	8.5	49.223	0	12.939	22531000	4	15.0762	15.1386	15.2895	18.5994	17.8256	18.5598
+	1.52848	2.64827	sp|Q8BMQ2|TF3C4_MOUSE	sp|Q8BMQ2|TF3C4_MOUSE	Gtf3c4	TF3C4_MOUSE	1	1	1	2.3	2.3	2.3	91.612	0.0049566	9.2262	4228200	5	10.2075	12.7064	12.3857	14.6838	14.1543	14.4063
+	1.84438	1.98947	sp|Q99ME9|NOG1_MOUSE	sp|Q99ME9|NOG1_MOUSE	Gtpbp4	NOG1_MOUSE	18	18	18	32.3	32.3	32.3	74.112	0	167.68	440870000	55	19.5325	19.0114	20.4976	21.7951	21.2749	21.9399
+	1.75273	1.01851	sp|Q3THW5|H2AV_MOUSE;sp|P0C0S6|H2AZ_MOUSE	sp|Q3THW5|H2AV_MOUSE;sp|P0C0S6|H2AZ_MOUSE	H2afv	H2AV_MOUSE	6	6	4	53.9	53.9	46.9	13.509	0	64.412	1833500000	43	24.9589	25.0263	25.7671	26.3452	26.2422	26.2203
+	1.73376	1.99405	sp|P84244|H33_MOUSE;sp|P02301|H3C_MOUSE	sp|P84244|H33_MOUSE;sp|P02301|H3C_MOUSE	H3f3a	H33_MOUSE	4	1	1	38.2	23.5	23.5	15.328	0.0012788	11.095	17434000	5	17.8508	17.6743	18.6256	20.4714	20.4758	19.1857
+	1.5083	2.9501	sp|O35387|HAX1_MOUSE	sp|O35387|HAX1_MOUSE	Hax1	HAX1_MOUSE	1	1	1	6.1	6.1	6.1	31.654	0	14.282	3548800	6	13.6518	11.5254	14.1465	16.7676	15.3334	16.073
+	3.27089	1.95684	sp|O09106|HDAC1_MOUSE;tr|D3YYI8|D3YYI8_MOUSE;sp|O88895|HDAC3_MOUSE	sp|O09106|HDAC1_MOUSE;tr|D3YYI8|D3YYI8_MOUSE	Hdac1	HDAC1_MOUSE	13	13	8	34.2	34.2	23	55.074	0	177.04	442690000	40	20.3608	20.3055	20.6574	22.4018	22.1201	22.6724
+	2.70888	1.85767	sp|P70288|HDAC2_MOUSE	sp|P70288|HDAC2_MOUSE	Hdac2	HDAC2_MOUSE	7	2	2	16.6	5.5	5.5	55.302	0	14.943	29600000	4	16.2356	16.7978	17.0348	18.5358	18.3789	18.7264
+	1.67651	2.47775	tr|G3X9B1|G3X9B1_MOUSE	tr|G3X9B1|G3X9B1_MOUSE	Heatr1	G3X9B1_MOUSE	17	17	17	14.4	14.4	14.4	242.07	0	154.57	196320000	43	16.2727	15.2087	17.4655	18.8805	18.4778	19.0217
+	2.02991	1.57756	sp|Q60848|HELLS_MOUSE	sp|Q60848|HELLS_MOUSE	Hells	HELLS_MOUSE	1	1	1	1.3	1.3	1.3	95.125	0.0077864	6.4219	8807700	1	13.7458	13.7876	14.6805	15.7519	15.3698	15.8249
+	2.00564	1.2838	sp|P43276|H15_MOUSE	sp|P43276|H15_MOUSE	Hist1h1b	H15_MOUSE	11	10	9	35.9	31.8	28.7	22.576	0	117.18	702090000	63	22.5633	22.6523	23.2697	24.3038	23.7799	24.2531
+	1.80384	1.32567	sp|P43277|H13_MOUSE	sp|P43277|H13_MOUSE	Hist1h1d	H13_MOUSE	10	1	1	31.7	7.2	7.2	22.099	0.0049383	9.0211	108910000	2	19.8053	19.9303	20.0626	21.4387	20.6359	21.7006
+	1.52757	1.76151	sp|Q8CGP6|H2A1H_MOUSE;sp|Q8R1M2|H2AJ_MOUSE;sp|Q8CGP7|H2A1K_MOUSE;sp|Q8CGP5|H2A1F_MOUSE;sp|Q8BFU2|H2A3_MOUSE;sp|P22752|H2A1_MOUSE;tr|Q8CGP4|Q8CGP4_MOUSE;sp|P27661|H2AX_MOUSE	sp|Q8CGP6|H2A1H_MOUSE;sp|Q8R1M2|H2AJ_MOUSE;sp|Q8CGP7|H2A1K_MOUSE;sp|Q8CGP5|H2A1F_MOUSE;sp|Q8BFU2|H2A3_MOUSE;sp|P22752|H2A1_MOUSE;tr|Q8CGP4|Q8CGP4_MOUSE;sp|P27661|H2AX_MOUSE	Hist1h2ah	H2A1H_MOUSE	5	3	2	58.6	46.1	31.2	13.95	0	78.512	723260000	40	23.3257	22.5195	24.0949	24.818	25.6276	24.779
+	1.58602	1.80597	sp|Q8CGP2|H2B1P_MOUSE;sp|Q8CGP1|H2B1K_MOUSE;sp|Q6ZWY9|H2B1C_MOUSE;sp|Q64525|H2B2B_MOUSE;sp|Q64478|H2B1H_MOUSE;sp|Q64475|H2B1B_MOUSE;sp|P10854|H2B1M_MOUSE;sp|P10853|H2B1F_MOUSE;sp|Q9D2U9|H2B3A_MOUSE;sp|Q8CGP0|H2B3B_MOUSE;sp|Q64524|H2B2E_MOUSE;sp|P70696|H2B1A_MOUSE	sp|Q8CGP2|H2B1P_MOUSE;sp|Q8CGP1|H2B1K_MOUSE;sp|Q6ZWY9|H2B1C_MOUSE;sp|Q64525|H2B2B_MOUSE;sp|Q64478|H2B1H_MOUSE;sp|Q64475|H2B1B_MOUSE;sp|P10854|H2B1M_MOUSE;sp|P10853|H2B1F_MOUSE;sp|Q9D2U9|H2B3A_MOUSE;sp|Q8CGP0|H2B3B_MOUSE;sp|Q64524|H2B2E_MOUSE;sp|P70696|H2B1A_MOUSE	Hist1h2bp	H2B1P_MOUSE	8	8	8	53.2	53.2	53.2	13.992	0	132.24	1546200000	75	24.1032	22.9711	24.6729	25.6643	26.0091	25.4917
+	1.73056	1.5333	sp|P84228|H32_MOUSE	sp|P84228|H32_MOUSE	Hist1h3b	H32_MOUSE	4	4	1	38.2	38.2	23.5	15.388	0	39.127	594320000	38	24.0031	23.0352	23.595	25.0312	25.5937	24.6083
+	1.67083	1.6045	sp|P62806|H4_MOUSE	sp|P62806|H4_MOUSE	Hist1h4a	H4_MOUSE	9	9	9	60.2	60.2	60.2	11.367	0	114.55	1735300000	57	24.7962	23.7274	24.8479	26.0426	26.4862	25.6562
+	2.76394	2.50628	sp|Q9Z204|HNRPC_MOUSE;sp|Q8BTF8|RALYL_MOUSE	sp|Q9Z204|HNRPC_MOUSE	Hnrnpc	HNRPC_MOUSE	15	15	15	52.1	52.1	52.1	34.384	0	240.4	1528600000	103	21.6053	21.9075	22.4172	24.5978	24.0255	24.8255
+	2.25708	1.10771	sp|Q60668|HNRPD_MOUSE	sp|Q60668|HNRPD_MOUSE	Hnrnpd	HNRPD_MOUSE	5	5	5	18.3	18.3	18.3	38.354	0	37.636	61783000	15	18.661	19.1796	18.9303	19.9915	19.8151	20.2875
+	3.53278	2.65255	sp|Q9Z2X1|HNRPF_MOUSE	sp|Q9Z2X1|HNRPF_MOUSE	Hnrnpf	HNRPF_MOUSE	21	21	19	69.9	69.9	63.4	45.729	0	323.31	2544300000	113	22.7054	22.7137	23.1929	25.6674	25.2111	25.6912
+	4.45173	2.70262	sp|O35737|HNRH1_MOUSE	sp|O35737|HNRH1_MOUSE	Hnrnph1	HNRH1_MOUSE	13	11	7	45.4	39.4	24.9	49.199	0	224.55	522300000	48	20.1391	20.3319	20.3959	23.1771	22.7992	22.9984
+	2.41742	3.15069	sp|P70333|HNRH2_MOUSE	sp|P70333|HNRH2_MOUSE	Hnrnph2	HNRH2_MOUSE	7	2	2	26.3	9.6	9.6	49.279	0	24.594	16576000	5	14.6034	14.4264	15.7873	18.4729	17.4946	18.3017
+	1.57832	4.4981	tr|D3Z3N4|D3Z3N4_MOUSE	tr|D3Z3N4|D3Z3N4_MOUSE	Hnrnph3	D3Z3N4_MOUSE	2	2	2	8.7	8.7	8.7	36.869	0.0013072	11.573	10345000	2	11.3286	14.8497	12.2654	18.8131	16.2033	16.9216
+	2.10167	1.64983	sp|Q8R081|HNRPL_MOUSE	sp|Q8R081|HNRPL_MOUSE	Hnrnpl	HNRPL_MOUSE	11	11	11	35.5	35.5	35.5	63.963	0	131.24	176640000	40	19.1329	19.4784	19.563	21.307	20.4266	21.3901
+	3.23284	3.81998	sp|Q9D0E1|HNRPM_MOUSE;sp|Q91VC4|PLVAP_MOUSE	sp|Q9D0E1|HNRPM_MOUSE	Hnrnpm	HNRPM_MOUSE	47	47	47	77.6	77.6	77.6	77.648	0	323.31	2655700000	212	19.994	19.7906	20.8723	24.2168	23.6455	24.2546
+	3.97202	2.31077	sp|Q00PI9|HNRL2_MOUSE	sp|Q00PI9|HNRL2_MOUSE	Hnrnpul2	HNRL2_MOUSE	6	6	6	10.2	10.2	10.2	84.939	0	35.784	40857000	5	16.0406	16.0046	16.0246	18.439	18.0368	18.5264
+	3.01929	2.16477	sp|P11499|HS90B_MOUSE;sp|P07901|HS90A_MOUSE;sp|P08113|ENPL_MOUSE	sp|P11499|HS90B_MOUSE	Hsp90ab1	HS90B_MOUSE	4	4	4	7.2	7.2	7.2	83.28	0	60.508	35200000	5	15.9262	15.7174	16.2322	18.5116	17.8568	18.0017
+	1.64864	1.16496	sp|P20029|GRP78_MOUSE	sp|P20029|GRP78_MOUSE	Hspa5	GRP78_MOUSE	8	5	5	13	10.2	10.2	72.421	0	56.094	71870000	7	17.5474	17.6144	18.4879	19.2469	19.0303	18.8675
+	3.56931	3.19512	sp|P63017|HSP7C_MOUSE;sp|P17156|HSP72_MOUSE;sp|P16627|HS71L_MOUSE;sp|Q61696|HS71A_MOUSE;sp|P17879|HS71B_MOUSE	sp|P63017|HSP7C_MOUSE	Hspa8	HSP7C_MOUSE	37	37	34	61.6	61.6	58.8	70.87	0	323.31	8634600000	310	23.0299	22.6371	23.3811	26.3384	25.9041	26.391
+	2.62233	1.45017	sp|P38647|GRP75_MOUSE	sp|P38647|GRP75_MOUSE	Hspa9	GRP75_MOUSE	8	8	8	15.9	15.9	15.9	73.46	0	79.341	69286000	11	17.2567	17.3061	17.3111	18.8692	18.3289	19.0263
+	1.42747	3.37366	sp|P14602|HSPB1_MOUSE	sp|P14602|HSPB1_MOUSE	Hspb1	HSPB1_MOUSE	4	4	4	14.4	14.4	14.4	23.014	0	23.912	3902600	5	10.9111	13.1986	14.6145	15.9231	16.2626	16.6595
+	1.5818	1.58849	sp|O88477|IF2B1_MOUSE	sp|O88477|IF2B1_MOUSE	Igf2bp1	IF2B1_MOUSE	4	4	4	8.8	8.8	8.8	63.45	0	39.517	28983000	7	15.5387	16.605	16.5413	18.3127	17.259	17.8786
+	2.34592	1.85114	sp|Q7TT37|ELP1_MOUSE	sp|Q7TT37|ELP1_MOUSE	Ikbkap	ELP1_MOUSE	1	1	1	1.7	1.7	1.7	149.58	0.0049505	9.2049	2214600	2	12.2993	11.2846	11.5955	13.3883	13.5594	13.7851
+	2.77236	3.17521	sp|Q9CXY6|ILF2_MOUSE	sp|Q9CXY6|ILF2_MOUSE	Ilf2	ILF2_MOUSE	4	4	4	13.3	13.3	13.3	43.062	0	78.363	40880000	8	15.3066	16.6171	16.3913	19.5182	19.0976	19.2248
+	1.70801	1.97686	sp|Q8VHZ7|IMP4_MOUSE	sp|Q8VHZ7|IMP4_MOUSE	Imp4	IMP4_MOUSE	2	2	2	8.2	8.2	8.2	33.656	0	12.192	16279000	3	16.894	15.1495	16.3162	17.8859	18.1656	18.2388
+	1.77568	1.83882	sp|Q8K114|INT9_MOUSE	sp|Q8K114|INT9_MOUSE	Ints9	INT9_MOUSE	1	1	1	1.8	1.8	1.8	74.077	0.0057208	6.8585	2831500	1	12.0652	13.2535	13.5078	14.9422	14.5097	14.891
+	2.87607	4.28269	sp|Q9EPL8|IPO7_MOUSE	sp|Q9EPL8|IPO7_MOUSE	Ipo7	IPO7_MOUSE	3	3	3	3.9	3.9	3.9	119.49	0	19.057	22280000	6	12.3257	13.3432	13.3187	18.0706	16.6492	17.1158
+	2.57769	2.50027	sp|Q5SVQ0|KAT7_MOUSE	sp|Q5SVQ0|KAT7_MOUSE	Kat7	KAT7_MOUSE	2	2	2	5.7	5.7	5.7	70.641	0	17.005	7697100	3	13.1085	13.6536	14.2351	16.1086	15.8734	16.5161
+	1.74358	1.55633	sp|Q6ZQ88|KDM1A_MOUSE	sp|Q6ZQ88|KDM1A_MOUSE	Kdm1a	KDM1A_MOUSE	2	2	2	4.2	4.2	4.2	92.849	0	14.026	12838000	1	15.1292	14.1551	15.1012	16.498	15.8751	16.6813
+	2.64638	3.49621	sp|Q80Y84|KDM5B_MOUSE	sp|Q80Y84|KDM5B_MOUSE	Kdm5b	KDM5B_MOUSE	2	2	2	3	3	3	175.55	0	15.005	4808900	4	10.4782	10.4609	10.8426	14.5999	13.1149	14.5554
+	2.62485	1.55536	sp|P52293|IMA1_MOUSE	sp|P52293|IMA1_MOUSE	Kpna2	IMA1_MOUSE	5	5	5	14.6	14.6	14.6	57.927	0	77.702	67048000	16	17.6937	17.9928	18.1862	19.6883	19.1609	19.6896
+	3.03175	2.25639	sp|P70168|IMB1_MOUSE	sp|P70168|IMB1_MOUSE	Kpnb1	IMB1_MOUSE	9	9	9	14.2	14.2	14.2	97.183	0	68.366	111500000	26	16.9339	17.182	17.7305	19.6898	19.3404	19.5853
+	1.40073	2.59563	sp|Q8BGA5|KRR1_MOUSE	sp|Q8BGA5|KRR1_MOUSE	Krr1	KRR1_MOUSE	2	2	2	9.2	9.2	9.2	43.537	0.001321	11.858	13569000	2	14.8677	13.6529	16.5454	17.7229	17.218	17.9119
+	1.75262	1.19676	sp|Q587J6|LITD1_MOUSE	sp|Q587J6|LITD1_MOUSE	L1td1	LITD1_MOUSE	10	10	10	17.1	17.1	17.1	88.188	0	65.159	106410000	36	17.7385	17.7694	18.526	19.4183	18.8755	19.3304
+	1.73727	2.41307	sp|A2BE28|LAS1L_MOUSE	sp|A2BE28|LAS1L_MOUSE	Las1l	LAS1L_MOUSE	4	4	4	6.2	6.2	6.2	89.413	0	23.625	25403000	5	14.6646	14.662	15.0982	17.7161	16.0084	17.9395
+	1.63309	3.02304	sp|P97386|DNLI3_MOUSE	sp|P97386|DNLI3_MOUSE	Lig3	DNLI3_MOUSE	2	2	2	4.1	4.1	4.1	113.07	0	12.3	5696500	2	12.1444	10.5931	13.274	15.5794	14.4268	15.0745
+	2.20011	1.23611	sp|Q8K3Y3|LN28A_MOUSE	sp|Q8K3Y3|LN28A_MOUSE	Lin28a	LN28A_MOUSE	4	4	4	20.6	20.6	20.6	22.72	0	27.4	52251000	8	18.5484	19.0723	18.4945	20.1079	19.6487	20.067
+	2.24052	1.80589	sp|Q8BGS0|MAK16_MOUSE	sp|Q8BGS0|MAK16_MOUSE	Mak16	MAK16_MOUSE	3	3	3	17.2	17.2	17.2	35.185	0	50.376	72597000	8	19.0101	18.1874	19.0364	20.5064	20.2519	20.8932
+	4.25805	3.40226	sp|Q8K310|MATR3_MOUSE;tr|A0A087WQ54|A0A087WQ54_MOUSE	sp|Q8K310|MATR3_MOUSE	Matr3	MATR3_MOUSE	26	26	26	41.6	41.6	41.6	94.629	0	254.95	650760000	74	18.6993	19.029	19.0809	22.3628	22.0753	22.5778
+	1.91259	1.59728	sp|Q9Z2D8|MBD3_MOUSE	sp|Q9Z2D8|MBD3_MOUSE	Mbd3	MBD3_MOUSE	6	6	6	36.8	36.8	36.8	32.168	0	41.176	124020000	21	19.1083	19.1336	19.7573	21.1436	20.3372	21.3102
+	2.14923	1.60507	sp|P49718|MCM5_MOUSE	sp|P49718|MCM5_MOUSE	Mcm5	MCM5_MOUSE	7	7	7	16.1	16.1	16.1	82.342	0	41.479	111310000	11	17.8995	17.8491	17.4406	19.7388	18.7952	19.4705
+	2.38316	3.04822	sp|Q61881|MCM7_MOUSE	sp|Q61881|MCM7_MOUSE	Mcm7	MCM7_MOUSE	3	3	3	5	5	5	81.21	0	16.932	12125000	2	12.6459	14.2676	13.7036	16.9939	16.3896	16.3783
+	1.59087	1.71083	tr|A2ANY6|A2ANY6_MOUSE	tr|A2ANY6|A2ANY6_MOUSE	Mdn1	A2ANY6_MOUSE	7	7	7	2.6	2.6	2.6	630.33	0	45.297	18318000	11	12.3419	12.1494	12.0055	14.3979	12.91	14.3215
+	3.72316	8.33773	sp|Q99KX1|MLF2_MOUSE	sp|Q99KX1|MLF2_MOUSE	Mlf2	MLF2_MOUSE	4	4	4	29.6	29.6	29.6	28.055	0	32.023	57838000	5	11.7314	12.7284	13.251	21.4559	20.024	21.2441
+	1.51741	2.88276	sp|Q810V0|MPP10_MOUSE	sp|Q810V0|MPP10_MOUSE	Mphosph10	MPP10_MOUSE	5	5	5	13.7	13.7	13.7	78.734	0	34.664	51031000	11	16.3814	14.6942	17.5394	19.283	18.5047	19.4756
+	1.57673	6.63834	sp|Q9CQL7|MOFA1_MOUSE;tr|J3QP80|J3QP80_MOUSE	sp|Q9CQL7|MOFA1_MOUSE;tr|J3QP80|J3QP80_MOUSE	Mrfap1	MOFA1_MOUSE	2	2	2	47.2	47.2	47.2	14.194	0	18.522	9662400	5	9.94674	12.221	16.4978	19.7707	19.0584	19.7514
+	1.88161	1.99778	sp|Q9D0I8|MRT4_MOUSE	sp|Q9D0I8|MRT4_MOUSE	Mrto4	MRT4_MOUSE	8	8	8	36.8	36.8	36.8	27.545	0	102.42	199030000	18	19.4264	19.1146	20.2329	21.8309	20.9341	22.0023
+	2.56066	1.92309	sp|P43247|MSH2_MOUSE	sp|P43247|MSH2_MOUSE	Msh2	MSH2_MOUSE	10	10	10	17	17	17	104.15	0	188.08	118140000	17	17.0823	17.3638	17.9225	19.6323	19.0954	19.4103
+	1.69855	1.3671	sp|P54276|MSH6_MOUSE	sp|P54276|MSH6_MOUSE	Msh6	MSH6_MOUSE	4	4	4	4.7	4.7	4.7	151.08	0	32.68	14706000	5	13.8239	14.0144	14.7383	15.56	15.1504	15.9674
+	3.82224	1.60788	sp|Q9R190|MTA2_MOUSE	sp|Q9R190|MTA2_MOUSE	Mta2	MTA2_MOUSE	10	10	9	19.5	19.5	18.4	75.029	0	123.05	183700000	23	18.2862	18.2998	18.473	19.8464	19.881	20.1554
+	2.80046	1.34271	sp|Q924K8|MTA3_MOUSE	sp|Q924K8|MTA3_MOUSE	Mta3	MTA3_MOUSE	6	5	2	12.2	11	4.7	67.076	0	96.253	95086000	16	17.8133	17.9936	18.1815	19.3503	19.0905	19.5758
+	2.97761	4.24789	sp|Q8C854|MYEF2_MOUSE	sp|Q8C854|MYEF2_MOUSE	Myef2	MYEF2_MOUSE	6	6	6	16.2	16.2	16.2	63.294	0	40.398	49950000	11	14.2981	14.8769	15.4719	19.477	18.3951	19.5184
+	4.88509	4.82106	sp|Q7TSZ8|NACC1_MOUSE;sp|Q9DCM7|NACC2_MOUSE	sp|Q7TSZ8|NACC1_MOUSE	Nacc1	NACC1_MOUSE	13	13	13	33.9	33.9	33.9	56.536	0	147.59	266990000	29	16.6594	17.0957	17.0683	21.9195	21.5255	21.8416
+	3.82599	6.75127	sp|P28656|NP1L1_MOUSE;sp|Q78ZA7|NP1L4_MOUSE	sp|P28656|NP1L1_MOUSE	Nap1l1	NP1L1_MOUSE	8	8	8	45.5	45.5	45.5	45.345	0	122.22	164980000	29	14.7442	14.6296	15.9193	22.2816	21.4237	21.8415
+	1.92858	4.47861	sp|Q99MD9|NASP_MOUSE	sp|Q99MD9|NASP_MOUSE	Nasp	NASP_MOUSE	4	4	4	6.7	6.7	6.7	83.953	0	23.449	15724000	4	10.5237	13.2208	13.3658	17.1953	15.9893	17.3615
+	2.04849	0.998728	tr|E9PWG6|E9PWG6_MOUSE	tr|E9PWG6|E9PWG6_MOUSE	Ncapg	E9PWG6_MOUSE	6	6	6	7.8	7.8	7.8	112.87	0	47.527	24341000	7	15.9123	15.8764	15.7817	17.0115	16.4465	17.1086
+	1.68898	1.26364	sp|Q8C156|CND2_MOUSE	sp|Q8C156|CND2_MOUSE	Ncaph	CND2_MOUSE	2	2	2	4.4	4.4	4.4	82.302	0	13.439	8066600	2	14.3424	15.0749	14.2503	16.1212	15.3973	15.94
+	2.5799	2.06577	sp|Q3UYV9|NCBP1_MOUSE	sp|Q3UYV9|NCBP1_MOUSE	Ncbp1	NCBP1_MOUSE	2	2	2	4.1	4.1	4.1	91.926	0.0012837	11.219	13080000	2	14.5327	14.3354	14.7749	17.0825	16.1058	16.652
+	1.79236	0.946205	sp|P09405|NUCL_MOUSE	sp|P09405|NUCL_MOUSE	Ncl	NUCL_MOUSE	28	28	28	38	38	38	76.722	0	323.31	1493600000	148	21.8642	22.0836	22.5157	23.1965	22.8268	23.2789
+	1.41872	4.38475	sp|Q91W39|NCOA5_MOUSE	sp|Q91W39|NCOA5_MOUSE	Ncoa5	NCOA5_MOUSE	4	4	4	10.5	10.5	10.5	65.318	0	27.782	32195000	4	15.0696	11.5256	16.0493	18.623	17.8483	19.3275
+	2.51785	2.32025	sp|Q9DB96|NGDN_MOUSE	sp|Q9DB96|NGDN_MOUSE	Ngdn	NGDN_MOUSE	2	2	2	7	7	7	35.658	0.0012937	11.389	16386000	1	16.0424	16.1701	15.5708	18.0837	17.8081	18.8522
+	2.07151	1.46612	sp|Q9CRB2|NHP2_MOUSE	sp|Q9CRB2|NHP2_MOUSE	Nhp2	NHP2_MOUSE	3	3	3	28.1	28.1	28.1	17.247	0	46.264	30994000	6	18.6428	18.4928	19.1765	20.6211	20.2368	19.8525
+	3.10713	1.85347	sp|Q9D0T1|NH2L1_MOUSE	sp|Q9D0T1|NH2L1_MOUSE	Nhp2l1	NH2L1_MOUSE	3	3	3	39.8	39.8	39.8	14.173	0	27.166	110630000	9	19.813	19.8972	20.0177	22.1198	21.4575	21.711
+	1.82523	2.40167	sp|Q91VE6|MK67I_MOUSE	sp|Q91VE6|MK67I_MOUSE	Nifk	MK67I_MOUSE	8	8	8	29	29	29	36.265	0	64.257	175270000	21	19.2414	17.9127	19.5606	21.5956	20.707	21.6171
+	2.4208	2.2944	sp|Q9CXK8|NIP7_MOUSE	sp|Q9CXK8|NIP7_MOUSE	Nip7	NIP7_MOUSE	5	5	5	43.3	43.3	43.3	20.451	0	34.971	106770000	17	19.177	18.6456	19.6505	21.5326	20.9927	21.831
+	2.34154	1.60029	sp|O55125|NIPS1_MOUSE	sp|O55125|NIPS1_MOUSE	Nipsnap1	NIPS1_MOUSE	2	2	2	8.5	8.5	8.5	33.363	0	15.266	14781000	6	16.2388	16.4917	16.3996	18.3582	17.4584	18.1144
+	1.93811	1.96155	sp|Q8VEJ4|NLE1_MOUSE	sp|Q8VEJ4|NLE1_MOUSE	Nle1	NLE1_MOUSE	1	1	1	2.3	2.3	2.3	53.133	0	17.951	4748300	1	13.4651	13.2423	14.22	15.4588	15.1171	16.2361
+	2.06075	2.06839	sp|Q9WV70|NOC2L_MOUSE	sp|Q9WV70|NOC2L_MOUSE	Noc2l	NOC2L_MOUSE	4	4	4	6.8	6.8	6.8	85.423	0	24.23	52644000	6	16.4461	16.2428	17.5459	18.8613	18.5332	19.0453
+	2.62655	1.78065	sp|Q8VI84|NOC3L_MOUSE	sp|Q8VI84|NOC3L_MOUSE	Noc3l	NOC3L_MOUSE	9	9	9	12.3	12.3	12.3	93.21	0	61.309	48169000	13	16.3682	16.4743	17.0789	18.6307	18.1675	18.4652
+	1.41153	1.94533	sp|Q8BHY2|NOC4L_MOUSE	sp|Q8BHY2|NOC4L_MOUSE	Noc4l	NOC4L_MOUSE	5	5	5	22.9	22.9	22.9	58.675	0	33.811	53828000	7	16.5144	17.0157	18.1877	19.4404	18.3861	19.7274
+	2.04082	2.03639	sp|Q8BJW5|NOL11_MOUSE	sp|Q8BJW5|NOL11_MOUSE	Nol11	NOL11_MOUSE	4	4	4	8.3	8.3	8.3	80.817	0	29.565	56745000	15	16.7958	16.1886	17.4915	19.0451	18.4447	19.0952
+	1.88031	2.64414	sp|Q8R5K4|NOL6_MOUSE	sp|Q8R5K4|NOL6_MOUSE	Nol6	NOL6_MOUSE	4	4	4	8.1	8.1	8.1	129.23	0	30.489	27784000	6	15.091	13.4019	15.2828	17.5775	17.0077	17.1229
+	1.7967	1.29513	sp|Q9D7Z3|NOL7_MOUSE	sp|Q9D7Z3|NOL7_MOUSE	Nol7	NOL7_MOUSE	2	2	2	13	13	13	28.97	0	18.342	25312000	6	18.2587	18.5012	19.0418	20.1238	19.4457	20.1177
+	1.34125	2.08265	sp|Q9CQS2|NOP10_MOUSE	sp|Q9CQS2|NOP10_MOUSE	Nop10	NOP10_MOUSE	2	2	2	32.8	32.8	32.8	7.7059	0.002551	11.019	14797000	2	18.4464	16.8561	19.2288	20.6513	20.139	19.989
+	1.88846	1.64018	sp|Q922K7|NOP2_MOUSE	sp|Q922K7|NOP2_MOUSE	Nop2	NOP2_MOUSE	21	21	21	37.5	37.5	37.5	86.751	0	192.17	570850000	73	20.5297	19.9755	21.2114	22.3767	21.9334	22.3269
+	2.3249	1.56677	sp|Q9D6Z1|NOP56_MOUSE	sp|Q9D6Z1|NOP56_MOUSE	Nop56	NOP56_MOUSE	26	26	26	59.1	59.1	59.1	64.464	0	235.06	801980000	92	20.9282	20.6488	21.5345	22.7163	22.4315	22.6639
+	1.99696	1.6846	sp|Q6DFW4|NOP58_MOUSE	sp|Q6DFW4|NOP58_MOUSE	Nop58	NOP58_MOUSE	13	13	13	39.2	39.2	39.2	60.342	0	323.31	438880000	60	20.1856	20.1258	21.173	22.1661	21.9467	22.4253
+	3.52419	4.8551	sp|Q61066|NR0B1_MOUSE	sp|Q61066|NR0B1_MOUSE	Nr0b1	NR0B1_MOUSE	2	2	2	6.4	6.4	6.4	52.576	0	27.033	7938400	4	12.1746	12.5083	11.1697	16.8164	16.6405	16.961
+	2.92985	3.66286	tr|A0A0J9YUD5|A0A0J9YUD5_MOUSE	tr|A0A0J9YUD5|A0A0J9YUD5_MOUSE	Nup205	NUP205_MOUSE	6	6	6	5.8	5.8	5.8	233.1	0	62.885	31684000	10	13.6827	12.3943	12.469	16.6773	16.2116	16.6457
+	3.41463	3.05072	sp|Q8BJ71|NUP93_MOUSE	sp|Q8BJ71|NUP93_MOUSE	Nup93	NUP93_MOUSE	8	8	8	17.3	17.3	17.3	93.28	0	60.899	84770000	21	15.5366	15.7381	16.2532	19.1051	18.5435	19.0315
+	2.0124	3.02169	sp|Q9DBY8|NVL_MOUSE	sp|Q9DBY8|NVL_MOUSE	Nvl	NVL_MOUSE	9	9	9	15.2	15.2	15.2	94.475	0	61.191	101470000	14	16.5008	14.9777	17.1091	19.3517	18.9221	19.3789
+	2.36455	1.40025	sp|Q8CGY8|OGT1_MOUSE	sp|Q8CGY8|OGT1_MOUSE	Ogt	OGT1_MOUSE	2	2	2	3.4	3.4	3.4	116.95	0	29.806	11010000	3	14.0388	14.1932	14.6055	15.5798	15.4465	16.0119
+	3.45405	0.983554	sp|Q60862|ORC2_MOUSE	sp|Q60862|ORC2_MOUSE	Orc2	ORC2_MOUSE	2	2	2	7.3	7.3	7.3	65.893	0	15.765	16411000	2	15.7782	15.826	15.952	16.8577	16.7047	16.9444
+	2.95681	3.69452	sp|P29341|PABP1_MOUSE;tr|Q9D4E6|Q9D4E6_MOUSE;tr|A2A5N3|A2A5N3_MOUSE;tr|Q62029|Q62029_MOUSE	sp|P29341|PABP1_MOUSE	Pabpc1	PABP1_MOUSE	12	12	9	24.2	24.2	15.4	70.67	0	139.05	250950000	22	16.7583	17.207	17.9096	21.321	20.4175	21.2198
+	3.54063	3.4235	sp|Q8CCS6|PABP2_MOUSE;tr|D3Z5F7|D3Z5F7_MOUSE	sp|Q8CCS6|PABP2_MOUSE;tr|D3Z5F7|D3Z5F7_MOUSE	Pabpn1	PABP2_MOUSE	2	2	2	8.6	8.6	8.6	32.296	0.0012987	11.48	42514000	3	16.2966	16.6035	16.8389	20.4731	19.8671	19.6693
+	2.05683	1.05064	sp|P11103|PARP1_MOUSE	sp|P11103|PARP1_MOUSE	Parp1	PARP1_MOUSE	4	4	4	4.4	4.4	4.4	113.1	0	25.641	12099000	4	14.7388	14.5012	14.9218	16.085	15.4513	15.7775
+	2.64952	2.13092	sp|Q8BSQ9|PB1_MOUSE	sp|Q8BSQ9|PB1_MOUSE	Pbrm1	PB1_MOUSE	4	4	4	3.7	3.7	3.7	187.19	0	29.451	14846000	9	12.9925	13.6073	13.6676	15.7042	15.1249	15.8311
+	4.44705	0.965709	sp|Q61990|PCBP2_MOUSE;sp|P57722|PCBP3_MOUSE	sp|Q61990|PCBP2_MOUSE;sp|P57722|PCBP3_MOUSE	Pcbp2	PCBP2_MOUSE	11	6	6	47.2	34	34	38.221	0	43.432	172680000	11	20.1797	20.1457	20.0589	21.1564	21.0706	21.0544
+	1.57676	2.53546	sp|P57724|PCBP4_MOUSE	sp|P57724|PCBP4_MOUSE	Pcbp4	PCBP4_MOUSE	3	1	1	5	2.7	2.7	41.398	0.0098468	6.2208	826260	1	11.0062	13.5521	12.1861	14.6544	14.8038	14.8926
+	2.3166	2.66141	sp|Q6NS46|RRP5_MOUSE	sp|Q6NS46|RRP5_MOUSE	Pdcd11	RRP5_MOUSE	14	14	14	11.4	11.4	11.4	207.78	0	125.67	136280000	30	16.3369	15.0964	16.5007	18.7982	18.3226	18.7974
+	2.62293	4.19562	sp|Q7TN75|PEG10_MOUSE	sp|Q7TN75|PEG10_MOUSE	Peg10	PEG10_MOUSE	3	3	3	4.9	4.9	4.9	109.85	0	23.689	10874000	7	13.2005	12.1503	14.2085	17.5138	17.0824	17.55
+	3.7794	3.56616	sp|Q9DBD5|PELP1_MOUSE	sp|Q9DBD5|PELP1_MOUSE	Pelp1	PELP1_MOUSE	9	9	9	14	14	14	118.07	0	76.777	172700000	28	16.5718	17.0771	17.3331	20.5649	20.3248	20.7907
+	1.60914	1.5456	sp|Q9EQ61|PESC_MOUSE	sp|Q9EQ61|PESC_MOUSE	Pes1	PESC_MOUSE	15	15	15	30.7	30.7	30.7	67.795	0	135.39	225640000	43	19.3741	18.7934	19.975	21.0605	20.3926	21.3263
+	2.17473	2.58877	sp|Q64028|PHC1_MOUSE	sp|Q64028|PHC1_MOUSE	Phc1	PHC1_MOUSE	1	1	1	1.1	1.1	1.1	106.32	0.0048309	8.0963	3593200	1	11.9824	12.4917	13.5193	15.3233	14.847	15.5894
+	2.43178	2.20376	sp|Q07832|PLK1_MOUSE	sp|Q07832|PLK1_MOUSE	Plk1	PLK1_MOUSE	1	1	1	2.5	2.5	2.5	68.3	0.0078475	6.6233	10073000	1	13.9561	13.5601	14.5597	16.6059	15.8553	16.226
+	4.03245	1.97173	sp|O35691|PININ_MOUSE	sp|O35691|PININ_MOUSE	Pnn	PININ_MOUSE	10	10	10	16.3	16.3	16.3	82.435	0	99.291	115850000	23	17.6604	18.008	17.8958	19.8021	19.718	19.9593
+	1.88698	1.83804	sp|Q9CPS7|PNO1_MOUSE	sp|Q9CPS7|PNO1_MOUSE	Pno1	PNO1_MOUSE	3	3	3	17.7	17.7	17.7	27.453	0	44.083	14814000	9	16.011	16.0949	17.1096	18.3833	17.7636	18.5828
+	2.4056	1.15123	sp|Q8CFI7|RPB2_MOUSE	sp|Q8CFI7|RPB2_MOUSE	Polr2b	RPB2_MOUSE	3	3	3	3.6	3.6	3.6	133.91	0	16.736	8257100	0	14.0882	13.6578	13.6824	14.7162	14.994	15.1719
+	3.33628	2.0482	sp|Q923G2|RPAB3_MOUSE	sp|Q923G2|RPAB3_MOUSE	Polr2h	RPAB3_MOUSE	3	3	3	21.3	21.3	21.3	17.143	0	39.988	18477000	18	16.8392	16.9515	17.2354	19.2933	18.7654	19.112
+	2.19152	1.23708	tr|Q8K205|Q8K205_MOUSE	tr|Q8K205|Q8K205_MOUSE	Pop1	Q8K205_MOUSE	1	1	1	1.1	1.1	1.1	117.37	0.0047059	7.4063	4145100	1	13.2809	13.5153	13.0291	14.5341	14.8316	14.1709
+	2.4994	1.46124	sp|P20263|PO5F1_MOUSE	sp|P20263|PO5F1_MOUSE	Pou5f1	PO5F1_MOUSE	6	6	6	23	23	23	38.216	0	89.011	142640000	15	19.9669	19.8441	20.5596	21.6861	21.4621	21.6062
+	1.60565	2.70492	sp|Q91YU8|SSF1_MOUSE	sp|Q91YU8|SSF1_MOUSE	Ppan	SSF1_MOUSE	5	5	5	20.6	20.6	20.6	52.755	0	49.259	50725000	7	17.2541	15.3257	17.1191	19.595	18.3679	19.8507
+	2.55472	7.17275	sp|Q61074|PPM1G_MOUSE	sp|Q61074|PPM1G_MOUSE	Ppm1g	PPM1G_MOUSE	5	5	5	15.7	15.7	15.7	58.727	0	61.436	107840000	13	14.0109	11.2718	14.7935	20.7915	20.0659	20.737
+	2.86989	1.30713	sp|P63087|PP1G_MOUSE	sp|P63087|PP1G_MOUSE	Ppp1cc	PP1G_MOUSE	3	3	1	13.9	13.9	4.3	36.983	0	28.879	37013000	8	17.6081	17.6514	17.9931	19.1924	18.8396	19.1421
+	1.6358	1.92538	sp|Q6P1F6|2ABA_MOUSE;sp|Q6ZWR4|2ABB_MOUSE;sp|Q925E7|2ABD_MOUSE	sp|Q6P1F6|2ABA_MOUSE;sp|Q6ZWR4|2ABB_MOUSE;sp|Q925E7|2ABD_MOUSE	Ppp2r2a	2ABA_MOUSE	2	2	2	5.6	5.6	5.6	51.691	0	13.535	9185800	8	14.104	14.1526	15.6705	16.7863	16.2644	16.6526
+	2.85645	2.4878	sp|Q99KP6|PRP19_MOUSE	sp|Q99KP6|PRP19_MOUSE	Prpf19	PRP19_MOUSE	8	8	8	26.4	26.4	26.4	55.238	0	56.454	89187000	10	17.5682	18.2447	17.6404	20.6484	19.8664	20.4019
+	1.49031	2.30145	sp|Q61136|PRP4B_MOUSE	sp|Q61136|PRP4B_MOUSE	Prpf4b	PRP4B_MOUSE	4	4	4	6.1	6.1	6.1	116.97	0	28.431	14083000	4	14.2711	12.9585	15.1918	16.8624	15.8549	16.6083
+	1.98545	1.66257	sp|Q99PV0|PRP8_MOUSE	sp|Q99PV0|PRP8_MOUSE	Prpf8	PRP8_MOUSE	30	30	30	22.6	22.6	22.6	273.61	0	323.31	332710000	78	17.4278	17.4309	18.0157	19.6312	18.6732	19.5576
+	2.63766	3.66764	sp|P54775|PRS6B_MOUSE	sp|P54775|PRS6B_MOUSE	Psmc4	PRS6B_MOUSE	2	2	2	8.9	8.9	8.9	47.408	0	15.56	6103100	4	12.6691	11.6628	13.3098	16.6214	15.8318	16.1913
+	3.0458	3.29542	sp|P14685|PSMD3_MOUSE	sp|P14685|PSMD3_MOUSE	Psmd3	PSMD3_MOUSE	6	6	6	15.3	15.3	15.3	60.718	0	41.465	41323000	6	14.459	15.6832	15.4087	18.5409	18.4271	18.4692
+	2.01716	2.32228	sp|Q8BKS9|K0020_MOUSE	sp|Q8BKS9|K0020_MOUSE	Pum3	K0020_MOUSE	13	13	13	25.7	25.7	25.7	72.799	0	125.87	250740000	32	18.5607	17.8454	19.5636	21.0128	20.9796	20.9441
+	3.28008	2.50398	sp|Q64012|RALY_MOUSE	sp|Q64012|RALY_MOUSE	Raly	RALY_MOUSE	9	9	9	36.2	36.2	36.2	33.188	0	91.594	350260000	29	19.5623	20.0577	20.256	22.5931	22.1947	22.6003
+	1.93755	1.6641	sp|Q9ERU9|RBP2_MOUSE	sp|Q9ERU9|RBP2_MOUSE	Ranbp2	RBP2_MOUSE	8	8	8	4.3	4.3	4.3	341.12	0	62.449	41407000	12	14.1383	13.5817	14.8781	15.8153	15.8521	15.923
+	2.74414	1.82944	sp|Q60972|RBBP4_MOUSE	sp|Q60972|RBBP4_MOUSE	Rbbp4	RBBP4_MOUSE	6	6	4	29.2	29.2	25.4	47.655	0	64.813	270020000	25	20.2063	20.3922	20.6087	22.4547	21.7936	22.4473
+	1.52907	3.19715	sp|Q60973|RBBP7_MOUSE	sp|Q60973|RBBP7_MOUSE	Rbbp7	RBBP7_MOUSE	5	3	3	21.6	17.9	17.9	47.789	0	19.508	9296400	5	15.3452	14.6895	12.3343	17.4217	16.7408	17.7979
+	1.47636	3.97673	sp|Q9JJ43|RFOX1_MOUSE;sp|Q8BP71|RFOX2_MOUSE;sp|Q8BIF2|RFOX3_MOUSE	sp|Q9JJ43|RFOX1_MOUSE;sp|Q8BP71|RFOX2_MOUSE;sp|Q8BIF2|RFOX3_MOUSE	Rbfox1	RFOX1_MOUSE	2	2	2	4.8	4.8	4.8	42.678	0	12.191	1941200	3	12.5759	9.60714	13.7241	16.1975	15.4774	16.1625
+	1.71444	1.73344	sp|Q8C2Q3|RBM14_MOUSE	sp|Q8C2Q3|RBM14_MOUSE	Rbm14	RBM14_MOUSE	7	7	7	17	17	17	69.448	0	45.524	57647000	9	17.1259	17.0908	18.2906	19.0408	18.9682	19.6987
+	1.56021	3.62825	sp|Q8R3C6|RBM19_MOUSE	sp|Q8R3C6|RBM19_MOUSE	Rbm19	RBM19_MOUSE	2	2	2	3.6	3.6	3.6	106.08	0	14.414	10241000	8	11.0215	11.2915	14.2305	15.9167	15.2461	16.2655
+	1.8938	2.3952	sp|Q8CGC6|RBM28_MOUSE	sp|Q8CGC6|RBM28_MOUSE	Rbm28	RBM28_MOUSE	8	8	8	13.5	13.5	13.5	84.213	0	63.203	71416000	13	16.3302	16.0474	17.7927	19.3031	18.8443	19.2084
+	1.32927	1.02403	sp|Q9CWZ3|RBM8A_MOUSE	sp|Q9CWZ3|RBM8A_MOUSE	Rbm8a	RBM8A_MOUSE	2	2	2	16.1	16.1	16.1	19.888	0	27.074	45667000	4	19.195	19.1474	19.8632	20.3018	20.0208	20.9551
+	1.59945	1.17684	sp|Q9WVB0|RBPMS_MOUSE	sp|Q9WVB0|RBPMS_MOUSE	Rbpms	RBPMS_MOUSE	3	2	2	20.8	15.7	15.7	21.816	0.0013298	12.104	23664000	2	17.4569	17.7828	18.2985	19.0943	18.5904	19.384
+	2.92756	2.56714	sp|Q8VC52|RBPS2_MOUSE	sp|Q8VC52|RBPS2_MOUSE	Rbpms2	RBPS2_MOUSE	4	4	3	33.5	33.5	28.6	22.462	0	46.289	74429000	5	18.5997	18.8736	17.8462	21.0913	20.9136	21.0159
+	1.48971	4.00116	sp|Q9JJT0|RCL1_MOUSE	sp|Q9JJT0|RCL1_MOUSE	Rcl1	RCL1_MOUSE	2	2	2	8.3	8.3	8.3	40.84	0	16.783	19200000	4	12.5145	13.2871	16.4745	18.4351	17.538	18.3065
+	2.64821	5.18344	sp|Q8BP92|RCN2_MOUSE	sp|Q8BP92|RCN2_MOUSE	Rcn2	RCN2_MOUSE	2	2	2	7.2	7.2	7.2	37.27	0.0012903	11.3	12101000	3	13.9926	12.3553	12.1021	18.6098	18.2743	17.1162
+	2.21626	1.6694	sp|Q8R323|RFC3_MOUSE	sp|Q8R323|RFC3_MOUSE	Rfc3	RFC3_MOUSE	1	1	1	3.9	3.9	3.9	40.526	0.0078212	6.5412	6426800	0	14.1858	14.3171	15.1623	16.101	16.2148	16.3576
+	1.56015	1.67155	sp|Q99J62|RFC4_MOUSE	sp|Q99J62|RFC4_MOUSE	Rfc4	RFC4_MOUSE	2	2	2	13.5	13.5	13.5	39.866	0	17.078	9415900	1	14.6009	15.1735	16.0813	16.5127	17.0232	17.3345
+	2.17995	2.10535	sp|Q9D0F6|RFC5_MOUSE	sp|Q9D0F6|RFC5_MOUSE	Rfc5	RFC5_MOUSE	1	1	1	4.1	4.1	4.1	38.096	0.0058343	7.167	8682300	3	13.9441	14.7171	14.9793	16.2718	16.5302	17.1545
+	1.92002	2.53233	sp|P53026|RL10A_MOUSE	sp|P53026|RL10A_MOUSE	Rl10a	RL10A_MOUSE	8	8	8	39.6	39.6	39.6	24.916	0	67.455	256170000	26	19.9816	19.4514	21.125	23.1077	22.1177	22.9295
+	2.59774	1.65095	sp|Q9CQJ4|RING2_MOUSE	sp|Q9CQJ4|RING2_MOUSE	Rnf2	RING2_MOUSE	5	5	3	18.8	18.8	9.8	37.623	0	29.065	41082000	4	17.3776	18.0291	17.7906	19.5402	19.075	19.535
+	1.32425	1.33538	tr|J3QK23|J3QK23_MOUSE;sp|Q99M28|RNPS1_MOUSE	tr|J3QK23|J3QK23_MOUSE;sp|Q99M28|RNPS1_MOUSE	Rnps1	RNPS1_MOUSE	5	5	5	23.4	23.4	23.4	31.739	0	49.628	172540000	12	20.1178	19.8159	20.9771	21.8356	21.0148	22.0665
+	3.56696	1.78862	sp|P35979|RL12_MOUSE;tr|F8VQK7|F8VQK7_MOUSE	sp|P35979|RL12_MOUSE	Rpl12	RL12_MOUSE	6	6	6	48.5	48.5	48.5	17.804	0	64.87	248020000	18	20.8708	20.8122	21.2275	22.85	22.6172	22.8092
+	2.44937	2.00763	sp|P47963|RL13_MOUSE	sp|P47963|RL13_MOUSE	Rpl13	RL13_MOUSE	10	10	10	45.5	45.5	45.5	24.305	0	98.419	673730000	39	22.2585	21.7818	22.5904	24.4609	23.7639	24.4289
+	2.16044	2.12559	sp|P19253|RL13A_MOUSE	sp|P19253|RL13A_MOUSE	Rpl13a	RL13A_MOUSE	4	4	4	16.7	16.7	16.7	23.464	0	23.823	241100000	9	20.821	19.9308	21.1312	22.8455	22.3557	23.0585
+	3.09179	2.02857	sp|Q9CR57|RL14_MOUSE	sp|Q9CR57|RL14_MOUSE	Rpl14	RL14_MOUSE	5	5	5	24.4	24.4	24.4	23.564	0	48.324	358830000	16	22.4017	21.7281	22.348	24.2961	24.1194	24.148
+	1.93186	2.36076	tr|E9QAZ2|E9QAZ2_MOUSE;sp|Q9CZM2|RL15_MOUSE	tr|E9QAZ2|E9QAZ2_MOUSE;sp|Q9CZM2|RL15_MOUSE	Rpl15	RL15_MOUSE	9	9	9	43.1	43.1	43.1	24.077	0	107.51	669340000	48	21.6616	20.7371	22.3988	24.0643	23.5046	24.3109
+	2.27524	1.04324	sp|Q9CPR4|RL17_MOUSE;tr|B2RY53|B2RY53_MOUSE	sp|Q9CPR4|RL17_MOUSE	Rpl17	RL17_MOUSE	9	9	9	51.1	51.1	51.1	21.423	0	91.608	281440000	39	21.5313	21.6177	21.9087	22.9736	22.4527	22.7611
+	2.07043	2.26841	sp|P35980|RL18_MOUSE	sp|P35980|RL18_MOUSE	Rpl18	RL18_MOUSE	10	10	10	42	42	42	21.644	0	109.19	736500000	45	22.5573	21.6817	23.2249	24.9138	24.4632	24.8922
+	1.95715	2.1253	sp|P62717|RL18A_MOUSE;tr|F6YJW4|F6YJW4_MOUSE	sp|P62717|RL18A_MOUSE;tr|F6YJW4|F6YJW4_MOUSE	Rpl18a	RL18A_MOUSE	6	6	6	31.8	31.8	31.8	20.732	0	38.43	148880000	19	19.9152	19.2108	20.6252	22.4714	21.6312	22.0245
+	2.28679	1.83182	sp|O09167|RL21_MOUSE	sp|O09167|RL21_MOUSE	Rpl21	RL21_MOUSE	4	4	4	32.5	32.5	32.5	18.562	0	56.547	313870000	24	21.812	21.3517	22.3591	23.7711	23.3676	23.8796
+	2.46343	2.53568	sp|Q8BP67|RL24_MOUSE;tr|F6RSK3|F6RSK3_MOUSE	sp|Q8BP67|RL24_MOUSE	Rpl24	RL24_MOUSE	5	5	5	26.8	26.8	26.8	17.779	0	47.553	181940000	10	19.5916	19.8214	20.7284	22.4593	22.2856	23.0037
+	1.90475	1.42679	sp|P61255|RL26_MOUSE	sp|P61255|RL26_MOUSE	Rpl26	RL26_MOUSE	9	9	9	42.1	42.1	42.1	17.258	0	73.043	273370000	42	21.5122	21.7712	22.5635	23.4397	23.1882	23.4994
+	2.11045	1.57368	sp|P61358|RL27_MOUSE	sp|P61358|RL27_MOUSE	Rpl27	RL27_MOUSE	6	6	6	44.9	44.9	44.9	15.798	0	46.227	621580000	34	22.7961	22.6417	23.6532	24.6805	24.6078	24.5237
+	2.68368	1.68908	sp|P14115|RL27A_MOUSE	sp|P14115|RL27A_MOUSE	Rpl27a	RL27A_MOUSE	3	3	3	16.2	16.2	16.2	16.605	0	18.756	133720000	4	20.4843	20.295	20.7217	22.3946	21.7832	22.3905
+	2.21438	2.32172	sp|P41105|RL28_MOUSE	sp|P41105|RL28_MOUSE	Rpl28	RL28_MOUSE	8	8	8	42.3	42.3	42.3	15.733	0	64.118	238160000	24	20.3993	20.0703	21.3861	23.1303	22.5614	23.1291
+	2.07443	2.051	sp|P27659|RL3_MOUSE;tr|E9PWZ3|E9PWZ3_MOUSE	sp|P27659|RL3_MOUSE	Rpl3	RL3_MOUSE	19	19	19	45.9	45.9	45.9	46.109	0	167.32	822840000	75	21.2835	20.7869	22.0676	23.6206	23.0261	23.6443
+	2.45482	1.76412	sp|P62889|RL30_MOUSE	sp|P62889|RL30_MOUSE	Rpl30	RL30_MOUSE	5	5	5	42.6	42.6	42.6	12.784	0	56.137	186060000	15	20.9777	20.8493	21.5958	23.1808	22.5965	22.9378
+	3.67358	2.10705	sp|Q9D1R9|RL34_MOUSE;tr|D3YWC0|D3YWC0_MOUSE	sp|Q9D1R9|RL34_MOUSE	Rpl34	RL34_MOUSE	5	5	5	29.1	29.1	29.1	13.293	0	43.051	223850000	23	21.1822	21.1104	21.1429	23.2931	22.9521	23.5115
+	1.91488	2.95064	sp|O55142|RL35A_MOUSE	sp|O55142|RL35A_MOUSE	Rpl35a	RL35A_MOUSE	5	5	5	33.6	33.6	33.6	12.554	0	30.998	90655000	12	19.2259	17.594	19.7756	21.7948	21.5213	22.1313
+	2.2699	1.4054	sp|P61514|RL37A_MOUSE	sp|P61514|RL37A_MOUSE	Rpl37a	RL37A_MOUSE	6	6	6	58.7	58.7	58.7	10.275	0	84.56	139160000	30	21.3607	21.8243	21.5327	23.3503	22.5972	22.9864
+	2.03706	2.3196	sp|Q9D8E6|RL4_MOUSE	sp|Q9D8E6|RL4_MOUSE	Rpl4	RL4_MOUSE	21	21	21	45.6	45.6	45.6	47.153	0	215.93	959670000	49	21.7352	20.8554	22.2297	24.4051	23.4251	23.949
+	2.2164	2.34942	sp|P47962|RL5_MOUSE	sp|P47962|RL5_MOUSE	Rpl5	RL5_MOUSE	11	11	11	38	38	38	34.4	0	131.43	262970000	41	20.0402	19.7914	20.9597	23.0202	22.1166	22.7028
+	2.13683	2.05497	sp|P47911|RL6_MOUSE;tr|E9PUX4|E9PUX4_MOUSE	sp|P47911|RL6_MOUSE;tr|E9PUX4|E9PUX4_MOUSE	Rpl6	RL6_MOUSE	14	14	14	35.1	35.1	35.1	33.509	0	145.4	592380000	37	21.1177	20.8325	22.1075	23.598	23.1563	23.4684
+	1.72014	2.3535	sp|P14148|RL7_MOUSE	sp|P14148|RL7_MOUSE	Rpl7	RL7_MOUSE	12	12	12	47	47	47	31.419	0	109.6	894890000	49	21.7162	20.9245	22.5523	24.5863	23.2884	24.3789
+	2.15315	2.39465	sp|P12970|RL7A_MOUSE;tr|F6VBB8|F6VBB8_MOUSE;tr|V9GX35|V9GX35_MOUSE;tr|F6SSI5|F6SSI5_MOUSE	sp|P12970|RL7A_MOUSE	Rpl7a	RL7A_MOUSE	16	16	16	56.8	56.8	56.8	29.976	0	229.28	879720000	46	21.8531	21.2878	22.8199	24.574	24.0964	24.4744
+	1.48275	2.0418	sp|Q9D8M4|RL7L_MOUSE	sp|Q9D8M4|RL7L_MOUSE	Rpl7l1	RL7L_MOUSE	7	7	7	34.1	34.1	34.1	28.543	0	54.548	108250000	12	18.5897	18.2331	20.0209	21.1465	20.3566	21.466
+	1.70088	1.93532	sp|P62918|RL8_MOUSE	sp|P62918|RL8_MOUSE	Rpl8	RL8_MOUSE	8	8	8	42.8	42.8	42.8	28.024	0	81.514	283300000	25	20.6793	20.1002	21.7696	22.8847	22.4664	23.004
+	1.67742	2.70469	sp|P14869|RLA0_MOUSE;tr|E9Q070|E9Q070_MOUSE	sp|P14869|RLA0_MOUSE;tr|E9Q070|E9Q070_MOUSE	Rplp0	RLA0_MOUSE	8	8	8	44.8	44.8	44.8	34.216	0	72.736	197990000	19	19.2781	18.0894	20.4862	22.4215	21.585	21.9613
+	2.02432	2.91607	sp|P47955|RLA1_MOUSE;tr|E9Q3T0|E9Q3T0_MOUSE	sp|P47955|RLA1_MOUSE	Rplp1	RLA1_MOUSE	3	3	3	42.1	42.1	42.1	11.475	0	36.988	127900000	15	20.3059	19.8435	21.5609	24.0168	22.8154	23.6262
+	2.13812	2.63239	sp|P99027|RLA2_MOUSE	sp|P99027|RLA2_MOUSE	Rplp2	RLA2_MOUSE	4	4	4	60	60	60	11.651	0	56.592	231810000	17	21.0894	20.0887	21.8097	23.8791	23.3485	23.6573
+	1.9486	1.07006	sp|O88796|RPP30_MOUSE	sp|O88796|RPP30_MOUSE	Rpp30	RPP30_MOUSE	1	1	1	8.6	8.6	8.6	29.473	0.0047226	7.4887	12172000	1	16.3265	16.2423	16.6012	17.7062	17.0322	17.6417
+	2.00488	1.65691	sp|P62281|RS11_MOUSE	sp|P62281|RS11_MOUSE	Rps11	RS11_MOUSE	7	7	7	44.9	44.9	44.9	18.431	0	94.014	315400000	17	20.7717	21.1226	21.8145	22.6744	22.7407	23.2644
+	2.39427	1.47502	sp|P62301|RS13_MOUSE	sp|P62301|RS13_MOUSE	Rps13	RS13_MOUSE	5	5	5	39.1	39.1	39.1	17.222	0	64.364	190880000	25	20.5817	20.698	21.1612	22.3108	21.9762	22.5789
+	2.13787	1.15366	sp|P62843|RS15_MOUSE	sp|P62843|RS15_MOUSE	Rps15	RS15_MOUSE	5	5	5	51.7	51.7	51.7	17.04	0	37.022	241110000	26	21.7324	21.7075	21.7799	23.1745	22.4423	23.064
+	3.07542	1.37591	sp|P62245|RS15A_MOUSE	sp|P62245|RS15A_MOUSE	Rps15a	RS15A_MOUSE	4	4	4	31.5	31.5	31.5	14.839	0	24.859	83852000	6	19.8393	19.7119	20.0965	21.0632	21.4109	21.3013
+	3.10311	1.11708	sp|P62849|RS24_MOUSE	sp|P62849|RS24_MOUSE	Rps24	RS24_MOUSE	4	4	4	29.3	29.3	29.3	15.423	0	44.261	279340000	27	22.1828	22.1723	22.2958	23.4305	23.1043	23.4674
+	2.07409	1.37339	sp|P62855|RS26_MOUSE	sp|P62855|RS26_MOUSE	Rps26	RS26_MOUSE	4	4	4	37.4	37.4	37.4	13.015	0	24.484	180810000	5	21.1926	21.9387	21.8373	23.1563	22.7088	23.2237
+	1.95071	1.17547	sp|P62908|RS3_MOUSE	sp|P62908|RS3_MOUSE	Rps3	RS3_MOUSE	15	15	15	62.6	62.6	62.6	26.674	0	126.28	591640000	39	21.3277	21.4182	21.9984	22.9399	22.4389	22.8919
+	1.65368	1.9891	sp|P97351|RS3A_MOUSE	sp|P97351|RS3A_MOUSE	Rps3a	RS3A_MOUSE	12	12	12	47	47	47	29.885	0	104.59	249890000	43	19.2836	19.3853	20.8813	22.1959	21.7391	21.5825
+	1.96705	1.72732	sp|P62754|RS6_MOUSE	sp|P62754|RS6_MOUSE	Rps6	RS6_MOUSE	7	7	7	22.1	22.1	22.1	28.68	0	46.999	268360000	18	20.9588	20.9367	21.9029	23.2408	22.568	23.1716
+	2.52628	2.21841	sp|P62242|RS8_MOUSE	sp|P62242|RS8_MOUSE	Rps8	RS8_MOUSE	8	8	8	41.8	41.8	41.8	24.205	0	94.175	404330000	27	21.3962	20.7589	21.7742	23.6995	23.1784	23.7065
+	1.60822	1.50265	sp|P56183|RRP1_MOUSE	sp|P56183|RRP1_MOUSE	Rrp1	RRP1_MOUSE	5	5	5	18.4	18.4	18.4	54.776	0	75.126	36457000	18	16.7579	16.5284	17.7929	18.4633	18.2579	18.866
+	1.60518	1.28314	sp|Q6P5B0|RRP12_MOUSE	sp|Q6P5B0|RRP12_MOUSE	Rrp12	RRP12_MOUSE	13	13	13	14.1	14.1	14.1	143.13	0	99.237	164040000	39	17.4095	17.5278	18.4688	18.9996	18.883	19.3729
+	1.65303	2.02325	sp|Q91YK2|RRP1B_MOUSE	sp|Q91YK2|RRP1B_MOUSE	Rrp1b	RRP1B_MOUSE	7	7	7	15.3	15.3	15.3	80.581	0	50.961	31553000	11	16.1372	14.6216	16.1592	17.5844	17.3115	18.0919
+	2.65566	2.17702	sp|Q9D1C9|RRP7A_MOUSE	sp|Q9D1C9|RRP7A_MOUSE	Rrp7a	RRP7A_MOUSE	1	1	1	4.6	4.6	4.6	32.399	0.0058548	7.2222	6737600	1	14.7782	14.0512	14.4568	16.1902	16.9843	16.6429
+	1.36328	2.8974	sp|Q9DB85|RRP8_MOUSE	sp|Q9DB85|RRP8_MOUSE	Rrp8	RRP8_MOUSE	1	1	1	3.3	3.3	3.3	51.066	0.0078387	6.6175	5767800	2	13.7591	11.2178	14.4542	16.1403	15.7736	16.2093
+	1.54549	1.62384	sp|Q91WM3|U3IP2_MOUSE	sp|Q91WM3|U3IP2_MOUSE	Rrp9	U3IP2_MOUSE	5	5	5	14.5	14.5	14.5	52.106	0	81.259	35413000	7	16.6971	16.2226	17.7406	18.5983	18.1591	18.7744
+	1.70953	2.05338	sp|Q9CYH6|RRS1_MOUSE	sp|Q9CYH6|RRS1_MOUSE	Rrs1	RRS1_MOUSE	8	8	8	28.8	28.8	28.8	41.551	0	67.985	110580000	20	18.7628	17.6114	19.2326	20.5066	20.198	21.0624
+	1.67532	1.94995	sp|Q8BVY0|RL1D1_MOUSE	sp|Q8BVY0|RL1D1_MOUSE	Rsl1d1	RL1D1_MOUSE	20	20	20	43.6	43.6	43.6	50.421	0	307.38	610230000	82	20.9084	20.4171	21.8912	23.1845	22.434	23.4481
+	1.94852	2.76132	sp|Q99LF4|RTCB_MOUSE	sp|Q99LF4|RTCB_MOUSE	Rtcb	RTCB_MOUSE	4	4	4	13.1	13.1	13.1	55.249	0	22.845	6434300	6	13.5976	14.488	12.3549	16.2732	16.1411	16.3101
+	2.22633	1.49921	sp|P60122|RUVB1_MOUSE;tr|Q05CB6|Q05CB6_MOUSE	sp|P60122|RUVB1_MOUSE	Ruvbl1	RUVB1_MOUSE	16	16	16	55.3	55.3	55.3	50.213	0	145.45	644420000	44	21.0005	21.1198	21.6487	22.9716	22.3599	22.9351
+	2.14157	1.42662	sp|Q9WTM5|RUVB2_MOUSE	sp|Q9WTM5|RUVB2_MOUSE	Ruvbl2	RUVB2_MOUSE	14	14	14	41.3	41.3	41.3	51.112	0	151.61	333180000	50	19.9028	19.7525	20.5465	21.5625	21.2193	21.6998
+	2.50768	1.08847	sp|D3YXK2|SAFB1_MOUSE;sp|Q80YR5|SAFB2_MOUSE	sp|D3YXK2|SAFB1_MOUSE	Safb	SAFB1_MOUSE	3	3	3	4.2	4.2	4.2	105.1	0	18.452	8068000	2	14.2505	14.5368	14.8251	15.7026	15.61	15.5651
+	2.68202	3.67278	sp|Q9ER74|SALL1_MOUSE;sp|Q62255|SALL3_MOUSE;tr|B2RTN3|B2RTN3_MOUSE	sp|Q9ER74|SALL1_MOUSE;sp|Q62255|SALL3_MOUSE	Sall1	SALL1_MOUSE	8	6	6	8.3	7.3	7.3	140.23	0	40.968	44176000	9	13.4939	14.686	15.0209	17.9636	17.7408	18.5148
+	4.15812	4.43881	sp|Q9QX96|SALL2_MOUSE	sp|Q9QX96|SALL2_MOUSE	Sall2	SALL2_MOUSE	13	13	12	22.5	22.5	21.2	104.94	0	132.62	185010000	27	16.3168	16.7333	16.8921	21.0618	20.7597	21.4371
+	2.50157	4.98703	sp|Q8BX22|SALL4_MOUSE	sp|Q8BX22|SALL4_MOUSE	Sall4	SALL4_MOUSE	9	9	8	17	17	16	113.11	0	87.651	60820000	14	12.5357	13.6502	15.1558	18.7601	18.4231	19.1195
+	3.35947	3.29062	sp|Q9EP97|SENP3_MOUSE	sp|Q9EP97|SENP3_MOUSE	Senp3	SENP3_MOUSE	12	12	12	33.3	33.3	33.3	64.402	0	127.36	247330000	26	18.2254	18.1976	18.6644	21.8727	21.1183	21.9683
+	1.79171	1.46021	sp|Q60520|SIN3A_MOUSE	sp|Q60520|SIN3A_MOUSE	Sin3a	SIN3A_MOUSE	1	1	1	1.4	1.4	1.4	145.09	0.0049261	9.0051	3189000	1	12.5787	12.5114	12.3348	14.4988	13.2712	14.0355
+	1.74028	3.61261	sp|Q923E4|SIR1_MOUSE	sp|Q923E4|SIR1_MOUSE	Sirt1	SIR1_MOUSE	3	3	3	6.9	6.9	6.9	80.371	0	19.67	7003300	1	10.7615	13.8848	12.5972	16.4878	15.7055	15.8881
+	1.99466	2.72978	sp|Q9CZU3|SK2L2_MOUSE	sp|Q9CZU3|SK2L2_MOUSE	Skiv2l2	SK2L2_MOUSE	3	3	3	6.1	6.1	6.1	117.64	0	19.749	5606300	5	10.9452	12.2485	12.7496	15.1251	14.2472	14.7604
+	2.73353	4.64059	sp|Q9ERB0|SNP29_MOUSE	sp|Q9ERB0|SNP29_MOUSE	Snap29	SNP29_MOUSE	2	2	2	13.5	13.5	13.5	29.572	0	12.328	5311000	2	12.1469	11.3206	13.2952	16.6683	16.5819	17.4343
+	2.10518	1.16414	sp|Q6P4T2|U520_MOUSE	sp|Q6P4T2|U520_MOUSE	Snrnp200	U520_MOUSE	34	34	34	24.5	24.5	24.5	244.54	0	301.39	540530000	82	18.6671	18.8672	18.9319	20.2419	19.5439	20.1728
+	1.42854	1.60772	sp|Q6PE01|SNR40_MOUSE	sp|Q6PE01|SNR40_MOUSE	Snrnp40	SNR40_MOUSE	2	2	2	16.5	16.5	16.5	39.275	0	20.479	31990000	6	17.5755	16.5447	17.9149	19.3732	18.3173	19.1678
+	1.90223	1.25542	sp|Q62376|RU17_MOUSE	sp|Q62376|RU17_MOUSE	Snrnp70	RU17_MOUSE	12	12	12	26.1	26.1	26.1	51.991	0	82.702	223770000	47	19.9157	20.262	20.6529	21.6087	21.1567	21.8316
+	2.15615	1.2382	sp|Q62189|SNRPA_MOUSE;tr|F8VQ88|F8VQ88_MOUSE	sp|Q62189|SNRPA_MOUSE	Snrpa	SNRPA_MOUSE	4	4	4	19.2	19.2	19.2	31.835	0	45.441	67771000	15	18.8569	19.2657	19.0945	20.5956	19.8965	20.4396
+	1.97399	3.86285	sp|P27048|RSMB_MOUSE;sp|P63163|RSMN_MOUSE	sp|P27048|RSMB_MOUSE;sp|P63163|RSMN_MOUSE	Snrpb	RSMB_MOUSE	2	2	2	6.5	6.5	6.5	23.656	0	12.833	28745000	4	15.9517	16.2384	13.6401	19.1913	18.7204	19.507
+	1.63131	0.977009	sp|Q9CQI7|RU2B_MOUSE	sp|Q9CQI7|RU2B_MOUSE	Snrpb2	RU2B_MOUSE	2	2	2	13.3	13.3	13.3	25.323	0	23.505	19084000	9	17.3392	17.8976	17.8123	18.8939	18.2379	18.8484
+	1.30293	1.13617	sp|P62305|RUXE_MOUSE	sp|P62305|RUXE_MOUSE	Snrpe	RUXE_MOUSE	1	1	1	12	12	12	10.803	0.0057274	6.8602	12798000	1	18.1523	17.9948	18.7056	19.839	18.7314	19.6908
+	1.67381	1.01089	sp|P62307|RUXF_MOUSE	sp|P62307|RUXF_MOUSE	Snrpf	RUXF_MOUSE	1	1	1	15.1	15.1	15.1	9.7251	0.0048135	8.0748	6030300	2	17.3633	17.0952	17.4862	18.7619	17.8988	18.3166
+	2.98566	1.44212	sp|Q9CSN1|SNW1_MOUSE	sp|Q9CSN1|SNW1_MOUSE	Snw1	SNW1_MOUSE	6	6	6	15.7	15.7	15.7	61.475	0	42.859	35719000	8	17.0667	16.9587	16.838	18.486	18.0939	18.6097
+	2.34204	4.878	sp|Q9QX47|SON_MOUSE	sp|Q9QX47|SON_MOUSE	Son	SON_MOUSE	4	4	4	4.6	4.6	4.6	265.65	0	35.808	37084000	12	11.3801	13.3944	11.7639	17.6059	15.8926	17.6739
+	2.80374	1.56974	sp|Q9D2H6|SP2_MOUSE	sp|Q9D2H6|SP2_MOUSE	Sp2	SP2_MOUSE	1	1	1	2.6	2.6	2.6	64.907	0.0050063	10.738	9912100	2	16.0915	15.8112	15.9413	17.7026	17.1405	17.7101
+	1.83867	1.11721	sp|Q6PDM2|SRSF1_MOUSE	sp|Q6PDM2|SRSF1_MOUSE	Srsf1	SRSF1_MOUSE	9	9	8	43.5	43.5	40.7	27.744	0	86.401	673540000	70	22.1113	22.3767	22.5508	23.3496	23.1194	23.9215
+	2.56704	1.25307	sp|Q9R0U0|SRS10_MOUSE	sp|Q9R0U0|SRS10_MOUSE	Srsf10	SRS10_MOUSE	3	3	3	15.3	15.3	15.3	31.3	0	20.701	80726000	6	19.6828	19.5064	20.0383	21.0078	20.8046	21.1743
+	1.88408	1.44657	sp|O35326|SRSF5_MOUSE	sp|O35326|SRSF5_MOUSE	Srsf5	SRSF5_MOUSE	3	2	2	14.5	11.2	11.2	30.891	0.0013055	11.529	22305000	4	17.6317	17.5476	18.5212	19.4615	19.077	19.5018
+	2.92925	1.85135	sp|Q3TWW8|SRSF6_MOUSE	sp|Q3TWW8|SRSF6_MOUSE	Srsf6	SRSF6_MOUSE	10	10	7	22.4	22.4	17.7	39.025	0	67.798	218400000	26	19.841	19.9898	20.1127	21.7915	21.4908	22.2153
+	1.68417	1.7487	sp|Q9D0B0|SRSF9_MOUSE	sp|Q9D0B0|SRSF9_MOUSE	Srsf9	SRSF9_MOUSE	4	3	3	18	14.9	14.9	25.661	0	17.517	22426000	6	16.994	17.2783	15.9665	18.5751	18.0234	18.8864
+	2.55958	1.65569	sp|P32067|LA_MOUSE	sp|P32067|LA_MOUSE	Ssb	LA_MOUSE	8	8	8	27.2	27.2	27.2	47.756	0	90.794	102180000	14	18.4195	18.5238	18.4888	20.2642	19.6502	20.4846
+	2.31791	2.51337	sp|Q08943|SSRP1_MOUSE	sp|Q08943|SSRP1_MOUSE	Ssrp1	SSRP1_MOUSE	9	9	9	19.8	19.8	19.8	80.859	0	64.5	76060000	15	16.1774	17.1209	17.3858	19.7352	18.9155	19.5736
+	6.10992	10.2118	sp|Q9Z1Z2|STRAP_MOUSE	sp|Q9Z1Z2|STRAP_MOUSE	Strap	STRAP_MOUSE	12	12	12	44.9	44.9	44.9	38.442	0	196.24	301630000	29	12.1026	12.056	11.7309	22.3129	21.8665	22.3456
+	3.24594	2.69495	sp|Q920B9|SP16H_MOUSE	sp|Q920B9|SP16H_MOUSE	Supt16h	SP16H_MOUSE	10	10	10	12.6	12.6	12.6	119.82	0	108.74	130420000	28	16.2765	16.831	16.9834	19.5099	19.068	19.5977
+	1.77066	2.27717	sp|Q80U70|SUZ12_MOUSE	sp|Q80U70|SUZ12_MOUSE	Suz12	SUZ12_MOUSE	2	2	2	4.7	4.7	4.7	83.025	0.0013141	11.741	6375800	1	14.165	12.3782	13.1659	15.9202	15.5862	15.0343
+	3.01523	2.18823	sp|Q921F2|TADBP_MOUSE	sp|Q921F2|TADBP_MOUSE	Tardbp	TADBP_MOUSE	8	8	8	23.4	23.4	23.4	44.547	0	126.38	398050000	31	20.5087	20.8814	20.9565	23.1041	22.5581	23.2491
+	1.82368	2.74303	sp|Q8C4J7|TBL3_MOUSE	sp|Q8C4J7|TBL3_MOUSE	Tbl3	TBL3_MOUSE	9	9	9	19.1	19.1	19.1	88.265	0	74.446	100900000	17	15.9877	15.6303	17.6933	19.4004	18.7548	19.3853
+	1.87168	1.17816	sp|Q9ERA6|TFP11_MOUSE	sp|Q9ERA6|TFP11_MOUSE	Tfip11	TFP11_MOUSE	2	2	2	3.5	3.5	3.5	96.304	0	14.398	12228000	4	14.4925	14.5465	14.9633	16.1857	15.3922	15.9589
+	1.37086	2.6424	sp|Q8R3N6|THOC1_MOUSE	sp|Q8R3N6|THOC1_MOUSE	Thoc1	THOC1_MOUSE	2	2	2	6.2	6.2	6.2	75.435	0.0025381	10.965	3115200	1	11.835	11.1907	12.6338	14.1067	13.408	16.072
+	2.05152	2.39558	sp|Q5U4D9|THOC6_MOUSE	sp|Q5U4D9|THOC6_MOUSE	Thoc6	THOC6_MOUSE	2	2	2	9.7	9.7	9.7	37.314	0.0013333	12.148	14418000	3	14.7949	16.3911	15.0909	17.9609	17.5997	17.903
+	3.94279	2.38384	sp|P63028|TCTP_MOUSE	sp|P63028|TCTP_MOUSE	Tpt1	TCTP_MOUSE	2	2	2	14	14	14	19.462	0	30.2	13375000	6	16.6593	16.9677	16.9427	19.4214	19.0033	19.2965
+	2.33296	1.82888	sp|Q6PFR5|TRA2A_MOUSE	sp|Q6PFR5|TRA2A_MOUSE	Tra2a	TRA2A_MOUSE	10	6	6	33.8	27	27	32.316	0	76.71	119500000	20	18.8438	19.2586	19.5403	21.0389	20.6154	21.4751
+	2.2168	1.58546	sp|P62996|TRA2B_MOUSE	sp|P62996|TRA2B_MOUSE	Tra2b	TRA2B_MOUSE	10	10	6	30.9	30.9	24.3	33.665	0	84.2	328010000	51	20.7802	20.9737	21.5097	22.528	22.4153	23.0767
+	2.87822	2.04877	sp|Q62318|TIF1B_MOUSE	sp|Q62318|TIF1B_MOUSE	Trim28	TIF1B_MOUSE	18	18	18	29.3	29.3	29.3	88.846	0	238.76	556780000	68	19.9763	19.969	20.1408	22.2519	21.5847	22.3958
+	2.11606	1.71954	sp|Q5NCC3|TRI41_MOUSE	sp|Q5NCC3|TRI41_MOUSE	Trim41	TRI41_MOUSE	2	2	2	4	4	4	71.817	0	14.034	6065000	4	13.4857	13.8992	14.4747	16.0439	15.583	15.3914
+	4.59824	7.95615	sp|Q80ZI1|TRNP1_MOUSE	sp|Q80ZI1|TRNP1_MOUSE	Trnp1	TRNP1_MOUSE	20	20	20	83	83	83	23.086	0	323.31	17006000000	440	20.1684	21.0491	21.3228	28.8889	28.6097	28.9103
+	4.42917	4.40152	sp|P68369|TBA1A_MOUSE;sp|P05214|TBA3_MOUSE;sp|Q3UX10|TBAL3_MOUSE	sp|P68369|TBA1A_MOUSE;sp|P05214|TBA3_MOUSE	Tuba1a	TBA1A_MOUSE	26	2	1	68.5	6	3.1	50.135	0	30.848	315730000	18	17.3882	17.9672	17.9868	22.1586	22.367	22.0212
+	4.91435	4.21741	sp|P05213|TBA1B_MOUSE	sp|P05213|TBA1B_MOUSE	Tuba1b	TBA1B_MOUSE	27	27	0	68.7	68.7	0	50.151	0	323.31	9010100000	265	22.5033	22.8705	23.0155	26.9591	26.9744	27.1079
+	1.93395	6.36503	sp|Q9CWF2|TBB2B_MOUSE;sp|Q7TMM9|TBB2A_MOUSE	sp|Q9CWF2|TBB2B_MOUSE;sp|Q7TMM9|TBB2A_MOUSE	Tubb2b	TBB2B_MOUSE	20	2	2	54.4	9.4	9.4	49.953	0	26.966	109450000	8	14.474	11.615	14.9759	19.0043	22.0443	19.1113
+	2.79509	5.24019	sp|Q9ERD7|TBB3_MOUSE	sp|Q9ERD7|TBB3_MOUSE	Tubb3	TBB3_MOUSE	15	2	1	31.6	5.8	2.7	50.418	0.0013123	11.737	9393400	3	12.7354	10.6471	12.6447	17.2426	17.0781	17.4272
+	5.35432	3.98736	sp|P68372|TBB4B_MOUSE;sp|Q9D6F9|TBB4A_MOUSE;sp|A2AQ07|TBB1_MOUSE;CON__ENSEMBL:ENSBTAP00000025008	sp|P68372|TBB4B_MOUSE;sp|Q9D6F9|TBB4A_MOUSE	Tubb4b	TBB4B_MOUSE	27	27	5	73.3	73.3	16.4	49.83	0	323.31	9111400000	295	22.9467	23.0302	23.3287	27.0738	27.0734	27.1205
+	5.1856	3.93102	sp|P99024|TBB5_MOUSE	sp|P99024|TBB5_MOUSE	Tubb5	TBB5_MOUSE	26	6	5	69.1	19.6	16.2	49.67	0	318.84	3032400000	84	21.5846	21.3957	21.7084	25.5666	25.3171	25.598
+	2.52618	6.38014	sp|Q922F4|TBB6_MOUSE	sp|Q922F4|TBB6_MOUSE	Tubb6	TBB6_MOUSE	15	4	4	40.3	17.9	17.9	50.09	0	27.164	53636000	6	12.9425	11.8405	14.509	20.6693	18.6103	19.1528
+	1.89783	4.53039	sp|P83887|TBG1_MOUSE;sp|Q8VCK3|TBG2_MOUSE	sp|P83887|TBG1_MOUSE;sp|Q8VCK3|TBG2_MOUSE	Tubg1	TBG1_MOUSE	3	3	3	14.6	14.6	14.6	51.1	0	22.543	13518000	3	12.6122	11.5705	14.9941	17.9885	17.027	17.7524
+	1.73309	1.53502	sp|P25976|UBF1_MOUSE	sp|P25976|UBF1_MOUSE	Ubf1	UBF1_MOUSE	5	5	5	7.8	7.8	7.8	89.508	0	36.703	61808000	11	16.8554	16.8928	17.8514	18.9125	18.2753	19.0169
+	2.78927	4.73619	sp|Q6J1H4|UTF1_MOUSE	sp|Q6J1H4|UTF1_MOUSE	Utf1	UTF1_MOUSE	2	2	2	16.2	16.2	16.2	36.407	0	15.573	5728400	2	11.3863	12.6929	13.4172	17.4407	16.8489	17.4154
+	1.35351	1.24817	sp|Q640M1|UT14A_MOUSE;sp|Q6EJB6|UT14B_MOUSE	sp|Q640M1|UT14A_MOUSE	Utp14a	UT14A_MOUSE	12	12	12	22.3	22.3	22.3	87.264	0	108.57	105000000	23	18.0219	17.4481	18.3992	19.5185	18.5435	19.5517
+	1.4959	2.10285	sp|Q8C7V3|UTP15_MOUSE	sp|Q8C7V3|UTP15_MOUSE	Utp15	UTP15_MOUSE	7	7	7	18.9	18.9	18.9	59.374	0	82.767	57755000	17	17.2331	15.7064	17.8391	19.0879	18.755	19.2443
+	2.36457	2.19501	sp|Q5SSI6|UTP18_MOUSE	sp|Q5SSI6|UTP18_MOUSE	Utp18	UTP18_MOUSE	9	9	9	27	27	27	61.217	0	85.936	131880000	19	17.861	17.6379	18.7077	20.5151	19.8939	20.3827
+	2.31013	1.88565	sp|Q5XG71|UTP20_MOUSE	sp|Q5XG71|UTP20_MOUSE	Utp20	UTP20_MOUSE	6	6	6	3.1	3.1	3.1	317.74	0	48.558	22539000	9	13.1337	13.2577	14.0565	15.7032	15.1611	15.2405
+	2.15348	2.52222	sp|Q9JI13|SAS10_MOUSE	sp|Q9JI13|SAS10_MOUSE	Utp3	SAS10_MOUSE	3	3	3	10.2	10.2	10.2	53.398	0	66.72	33249000	6	16.4754	15.8682	17.4886	19.4065	18.897	19.0954
+	1.37113	2.35129	sp|Q8VCY6|UTP6_MOUSE	sp|Q8VCY6|UTP6_MOUSE	Utp6	UTP6_MOUSE	5	5	5	15.9	15.9	15.9	70.429	0	39.682	25290000	6	14.6867	13.9472	16.2586	17.6485	16.4803	17.8176
+	2.9444	5.43148	sp|Q3SYK4|VRTN_MOUSE	sp|Q3SYK4|VRTN_MOUSE	Vrtn	VRTN_MOUSE	10	10	10	18.8	18.8	18.8	83.134	0	127.93	160970000	32	15.4814	14.0389	16.1783	20.5934	20.4133	20.9864
+	1.72411	2.09265	sp|Q9JJA4|WDR12_MOUSE	sp|Q9JJA4|WDR12_MOUSE	Wdr12	WDR12_MOUSE	6	6	6	22.2	22.2	22.2	47.346	0	56.527	76559000	8	18.0809	16.8674	18.5378	20.1683	19.463	20.1327
+	3.36436	4.19679	sp|Q4VBE8|WDR18_MOUSE	sp|Q4VBE8|WDR18_MOUSE	Wdr18	WDR18_MOUSE	5	5	5	16	16	16	47.211	0	33.561	61001000	9	16.0492	15.0708	16.0449	19.9575	19.5213	20.2765
+	1.74064	2.51811	tr|Q3TAQ9|Q3TAQ9_MOUSE	tr|Q3TAQ9|Q3TAQ9_MOUSE	Wdr36	Q3TAQ9_MOUSE	7	7	7	10.8	10.8	10.8	99.719	0	89.914	48705000	12	15.6107	14.4961	16.6499	18.2653	17.7099	18.3359
+	1.65841	1.60361	sp|Q6ZQL4|WDR43_MOUSE	sp|Q6ZQL4|WDR43_MOUSE	Wdr43	WDR43_MOUSE	10	10	10	18.6	18.6	18.6	75.38	0	102.52	221940000	37	18.7244	18.2619	19.6278	20.5319	20.1348	20.7581
+	1.80369	1.50668	sp|Q9Z0H1|WDR46_MOUSE	sp|Q9Z0H1|WDR46_MOUSE	Wdr46	WDR46_MOUSE	4	4	4	8	8	8	69.047	0	49.762	26048000	8	16.4101	15.6169	16.7794	17.6143	17.64	18.0721
+	1.94181	1.63063	sp|Q8VCG3|WDR74_MOUSE	sp|Q8VCG3|WDR74_MOUSE	Wdr74	WDR74_MOUSE	3	3	3	9.4	9.4	9.4	42.636	0	17.498	24359000	2	16.2528	16.1784	17.0056	18.042	17.703	18.5836
+	2.07129	2.5449	tr|Q3U821|Q3U821_MOUSE	tr|Q3U821|Q3U821_MOUSE	Wdr75	Q3U821_MOUSE	3	3	3	7.7	7.7	7.7	94.036	0	19.985	23468000	5	14.2906	14.2946	15.4634	17.4137	16.542	17.7276
+	1.68211	1.28659	sp|O88286|WIZ_MOUSE	sp|O88286|WIZ_MOUSE	Wiz	WIZ_MOUSE	5	5	5	4.8	4.8	4.8	184.29	0	40.04	33507000	6	15.202	14.8801	15.909	16.5197	16.3861	16.9451
+	2.03316	2.46259	sp|Q9DCD2|SYF1_MOUSE	sp|Q9DCD2|SYF1_MOUSE	Xab2	SYF1_MOUSE	3	3	3	4.4	4.4	4.4	99.986	0	22.481	15495000	3	12.9709	14.5279	14.3202	16.5329	16.0304	16.6434
+	1.45097	1.61112	sp|Q60596|XRCC1_MOUSE	sp|Q60596|XRCC1_MOUSE	Xrcc1	XRCC1_MOUSE	1	1	1	2.1	2.1	2.1	68.97	0.0079275	6.7563	2443900	1	13.0731	13.4394	12.1319	14.6183	13.8541	15.0053
+	1.75332	1.43993	sp|P62960|YBOX1_MOUSE	sp|P62960|YBOX1_MOUSE	Ybx1	YBOX1_MOUSE	10	10	8	52.2	52.2	47.2	35.73	0	213.93	223790000	47	20.1546	20.6839	20.6717	22.1039	21.3154	22.4106
+	1.75058	4.40688	sp|Q0P678|ZCH18_MOUSE	sp|Q0P678|ZCH18_MOUSE	Zc3h18	ZCH18_MOUSE	2	2	2	3.3	3.3	3.3	105.69	0	28.796	10432000	5	10.4506	10.9972	14.0341	16.6221	15.9017	16.1787
+	2.85887	3.51635	tr|B1AWL2|B1AWL2_MOUSE	tr|B1AWL2|B1AWL2_MOUSE	Zfp462	B1AWL2_MOUSE	6	6	6	3.4	3.4	3.4	282.71	0	44.898	30188000	7	12.0718	13.0637	13.365	16.0085	16.3011	16.7398
+	2.46821	2.06536	sp|Q8BZ47|ZN609_MOUSE	sp|Q8BZ47|ZN609_MOUSE	Zfp609	ZN609_MOUSE	2	2	2	1.3	1.3	1.3	151.12	0.0013038	11.517	4390800	2	12.141	13.1385	12.5664	14.461	14.5806	15.0005
+	1.82244	3.28323	tr|A2A484|A2A484_MOUSE	tr|A2A484|A2A484_MOUSE	Zmynd8	A2A484_MOUSE	2	2	2	3.2	3.2	3.2	136.94	0	27.866	7904500	5	10.4404	12.3505	13.0249	15.4445	14.7869	15.4341
+	3.07367	3.50098	sp|Q99LI5|ZN281_MOUSE	sp|Q99LI5|ZN281_MOUSE	Znf281	ZN281_MOUSE	12	12	12	24.6	24.6	24.6	96.683	0	128.48	231460000	28	17.5103	16.8726	18.176	21.1309	20.8238	21.107
+	3.0831	2.26163	sp|Q69Z99|ZN512_MOUSE	sp|Q69Z99|ZN512_MOUSE	Znf512	ZN512_MOUSE	6	6	6	14.2	14.2	14.2	63.908	0	47.945	53402000	10	16.7721	16.8056	17.2393	19.0094	18.993	19.5996
+	1.86481	1.62177	sp|Q61464|ZN638_MOUSE	sp|Q61464|ZN638_MOUSE	Znf638	ZN638_MOUSE	4	4	4	3.9	3.9	3.9	218.13	0	25.363	25471000	4	14.2028	14.7304	14.416	16.335	15.3706	16.5089

## Sheet: Flagdelta1-16vsdelta1-16
Significant	Log(pvalue)	Difference	Protein IDs	Majority protein IDs	gene name	uniprot_names	Peptides	Razor + unique peptides	Unique peptides	Sequence coverage [%]	Unique + razor sequence coverage [%]	Unique sequence coverage [%]	Mol. weight [kDa]	Q-value	Score	Intensity	MS/MS Count	iBAQ delta1-16Trnp1 N1	iBAQ FLAGdelta1-16Trnp1 N1	iBAQ delta1-16Trnp1 N2	iBAQ FLAGdelta1-16Trnp1 N2	iBAQ delta1-16Trnp1 N3	iBAQ FLAGdelta1-16Trnp1 N3
+	2.31681	3.94902	sp|Q9R0L7|AKP8L_MOUSE	sp|Q9R0L7|AKP8L_MOUSE	Akpl8	AKP8L_MOUSE	2	2	2	3.1	3.1	3.1	71.453	0	11.813	9349700	4	11.5137	16.3011	11.8578	14.3407	11.9137	16.4903
+	1.46012	4.11972	sp|Q91W50|CSDE1_MOUSE	sp|Q91W50|CSDE1_MOUSE	Csde1	CSDE1_MOUSE	4	4	4	3.3	3.3	3.3	88.79	0	33.354	23011000	11	12.6954	15.8706	10.9501	13.6283	11.2536	17.7593
+	1.49386	2.62814	sp|Q61164|CTCF_MOUSE	sp|Q61164|CTCF_MOUSE	Ctcf	CTCF_MOUSE	1	1	1	3	3	3	83.745	0	37.357	5633300	1	12.141	13.8857	12.8232	14.8776	12.506	16.5913
+	1.94358	3.34696	sp|O88509|DNM3B_MOUSE;sp|O88508|DNM3A_MOUSE	sp|O88509|DNM3B_MOUSE	Dnmt3b	DNM3B_MOUSE	3	3	3	4.3	4.3	4.3	97.227	0	20.385	35625000	9	14.0242	16.1785	12.9442	15.6671	12.5362	17.7
+	1.33996	1.24186	sp|P38647|GRP75_MOUSE	sp|P38647|GRP75_MOUSE	Hspa9	GRP75_MOUSE	5	5	5	10	10	10	73.46	0	34.019	47917000	15	15.5816	17.7853	15.9876	16.3896	15.664	16.7839
+	1.53346	2.91741	sp|Q9D0E1|HNRPM_MOUSE;sp|Q91VC4|PLVAP_MOUSE	sp|Q9D0E1|HNRPM_MOUSE	Hnrnpm	HNRPM_MOUSE	31	31	31	45	45	45	77.648	0	323.31	1672200000	134	18.7463	21.3562	19.2905	20.8312	19.0425	23.6442
+	1.40435	1.37537	sp|P11499|HS90B_MOUSE	sp|P11499|HS90B_MOUSE	Hsp90ab1	HS90B_MOUSE	1	1	1	2.1	2.1	2.1	83.28	0	10.751	12480000	2	14.2052	15.5685	13.9819	14.4663	13.4829	15.7613
+	1.80811	3.05697	sp|O88477|IF2B1_MOUSE	sp|O88477|IF2B1_MOUSE	Igf2bp1	IF2B1_MOUSE	2	2	2	5	5	5	63.45	0	22.211	14470000	2	12.3294	15.6213	14.2158	15.6661	12.666	17.0947
+	1.81568	1.22095	sp|P60843|IF4A1_MOUSE;sp|P10630|IF4A2_MOUSE	sp|P60843|IF4A1_MOUSE;sp|P10630|IF4A2_MOUSE	Eif4a1	IF4A1_MOUSE	3	2	2	9.9	5.9	5.9	46.153	0	19.615	34591000	19	16.2057	17.35	16.1232	16.7374	15.6484	17.5527
+	1.47814	1.54021	sp|P70168|IMB1_MOUSE	sp|P70168|IMB1_MOUSE	Kpnb1	IMB1_MOUSE	1	1	1	1.4	1.4	1.4	97.183	0.0060241	6.4558	11995000	5	13.4969	15.0649	13.8119	14.431	13.6272	16.0606
+	1.75761	1.62109	sp|P14873|MAP1B_MOUSE	sp|P14873|MAP1B_MOUSE	Map1b	MAP1B_MOUSE	12	12	12	6.7	6.7	6.7	270.25	0	117.79	89089000	38	15.3224	16.5036	15.0101	16.0915	14.0632	16.6639
+	3.55971	5.90987	sp|Q99KX1|MLF2_MOUSE	sp|Q99KX1|MLF2_MOUSE	Mlf2	MLF2_MOUSE	3	3	3	17	17	17	28.055	0	20.742	21573000	4	12.7276	19.3776	12.1657	18.0805	12.8373	18.0022
+	1.38453	3.14742	sp|Q8C854|MYEF2_MOUSE	sp|Q8C854|MYEF2_MOUSE	Myef2	MYEF2_MOUSE	4	4	4	7.4	7.4	7.4	63.294	0	42.778	31533000	6	12.922	16.579	14.4048	15.7918	14.4933	18.8915
+	2.15202	5.09733	sp|Q7TSZ8|NACC1_MOUSE	sp|Q7TSZ8|NACC1_MOUSE	Nacc1	NACC1_MOUSE	9	9	9	18.9	18.9	18.9	56.536	0	97.226	60511000	21	12.7008	19.7041	14.1965	16.6991	12.7694	18.5555
+	1.66735	2.11593	sp|P63087|PP1G_MOUSE;sp|P62137|PP1A_MOUSE;sp|P62141|PP1B_MOUSE	sp|P63087|PP1G_MOUSE;sp|P62137|PP1A_MOUSE;sp|P62141|PP1B_MOUSE	Ppp1cc	PP1G_MOUSE	2	2	2	8.4	8.4	8.4	36.983	0	12.372	9664200	2	13.1223	15.9844	14.4004	15.5382	14.4726	16.8204
+	1.30099	1.28018	sp|Q9JJ80|RPF2_MOUSE	sp|Q9JJ80|RPF2_MOUSE	Rpf2	RPF2_MOUSE	1	1	1	4.6	4.6	4.6	35.363	0.0061602	6.6255	7713200	3	14.3217	15.9186	15.3383	15.544	14.7017	16.7397
+	1.82291	2.15581	sp|P47964|RL36_MOUSE;tr|D3YX71|D3YX71_MOUSE	sp|P47964|RL36_MOUSE;tr|D3YX71|D3YX71_MOUSE	Rpl36	RL36_MOUSE	4	4	4	33.3	33.3	33.3	12.215	0	23.805	22519000	5	17.2802	20.0051	17.9805	18.7342	17.2763	20.2651
+	1.66404	1.50774	sp|P62754|RS6_MOUSE	sp|P62754|RS6_MOUSE	Rps6	RS6_MOUSE	5	5	5	26.5	26.5	26.5	28.68	0	82.951	101880000	20	18.4898	20.2728	18.5116	19.6802	19.2475	20.8192
+	1.5096	1.95031	sp|Q9ER74|SALL1_MOUSE;sp|Q62255|SALL3_MOUSE	sp|Q9ER74|SALL1_MOUSE	Sall1	SALL1_MOUSE	3	2	2	2.6	1.7	1.7	140.23	0	10.945	4080200	2	11.4005	14.7415	12.5331	13.3475	11.5585	13.254
+	1.63901	3.37844	sp|Q9EP97|SENP3_MOUSE	sp|Q9EP97|SENP3_MOUSE	Senp3	SENP3_MOUSE	4	4	4	9.9	9.9	9.9	64.402	0	28.962	38456000	10	14.3426	17.4352	14.7854	16.2522	13.7347	19.3106
+	1.45578	2.20249	sp|Q9CSN1|SNW1_MOUSE	sp|Q9CSN1|SNW1_MOUSE	Snw1	SNW1_MOUSE	4	4	4	10.4	10.4	10.4	61.475	0	28.917	22530000	8	13.3982	16.7248	15.2561	16.1991	15.1271	17.4649
+	1.35681	1.91934	sp|Q9QX47|SON_MOUSE	sp|Q9QX47|SON_MOUSE	Son	SON_MOUSE	3	3	3	2.9	2.9	2.9	265.65	0	17.332	21393000	6	12.7134	14.9979	12.9748	13.8012	13.35	15.9971
+	1.30727	4.39135	sp|P68372|TBB4B_MOUSE;sp|Q9D6F9|TBB4A_MOUSE;sp|Q922F4|TBB6_MOUSE;sp|A2AQ07|TBB1_MOUSE;CON__ENSEMBL:ENSBTAP00000025008	sp|P68372|TBB4B_MOUSE;sp|Q9D6F9|TBB4A_MOUSE	Tubb4a	TBB4A_MOUSE	16	4	4	45.4	11.2	11.2	49.83	0	99.74	147400000	21	15.1956	20.5062	13.0941	16.433	12.2404	16.765
+	2.73779	5.9598	sp|Q80ZI1|TRNP1_MOUSE	sp|Q80ZI1|TRNP1_MOUSE	Trnp1	TRNP1_MOUSE	29	29	29	74	74	74	23.086	0	323.31	11818000000	194	20.7081	26.6278	20.8413	25.8033	21.4437	28.4413
+	1.52176	3.52817	sp|P05213|TBA1B_MOUSE;sp|P68373|TBA1C_MOUSE;sp|P68369|TBA1A_MOUSE;sp|P05214|TBA3_MOUSE;sp|P68368|TBA4A_MOUSE;sp|Q9JJZ2|TBA8_MOUSE;sp|Q3UX10|TBAL3_MOUSE	sp|P05213|TBA1B_MOUSE;sp|P68373|TBA1C_MOUSE;sp|P68369|TBA1A_MOUSE;sp|P05214|TBA3_MOUSE;sp|P68368|TBA4A_MOUSE	Tuba1b	TBA1B_MOUSE	13	13	13	26.6	26.6	26.6	50.151	0	323.31	447210000	38	18.0958	22.2226	16.4378	19.6767	16.2165	19.4353
+	1.34924	2.28039	sp|Q3SYK4|VRTN_MOUSE	sp|Q3SYK4|VRTN_MOUSE	Vrtn	VRTN_MOUSE	1	1	1	2.6	2.6	2.6	83.134	0	7.3907	9834600	1	12.4414	15.9548	13.1564	13.5209	12.6529	15.6162
