# Supplementary material for: Trnp1 organizes diverse nuclear membrane‐less compartments in neural stem cells
Source: EMBO J. 2020 Jul 6;39(16):e103373. doi: 10.15252/embj.2019103373 (PMC7429739; doi:10.15252/embj.2019103373)
Supplement: Supplementary file 5 — Dataset EV2 [file EMBJ-39-e103373-s005.xlsx]

## Sheet: DAVID Biological process
Category	Term	Count	%	PValue	Genes	List Total	Pop Hits	Pop Total	Fold Enrichment	Bonferroni	Benjamini	FDR
GOTERM_BP_DIRECT	GO:0006364~rRNA processing	48	0.0713659	1.2104e-49	RPL14, UTP18, UTP6, UTP15, SKIV2L2, BOP1, DDX27, DCAF13, WDR36, RPL7, DKC1, RRP1B, WDR12, DDX21, RPL5, CIRH1A, MDN1, IMP4, FTSJ3, RPS24, NOL6, KRR1, RPL35A, TBL3, PDCD11, RRP1, RRP7A, RPL26, MPHOSPH10, RRP8, LAS1L, RRP9, RPS6, NOP10, SIRT1, MRTO4, RCL1, EIF4A3, DDX56, NOP2, RPS15, NOL11, UTP14A, PES1, UTP20, NHP2, DDX52, DDX51	328	126	18082	21.0012	1.53721e-46	1.53721e-46	1.97062e-46
GOTERM_BP_DIRECT	GO:0042254~ribosome biogenesis	35	0.0520376	1.74628e-36	EIF6, GNL3L, BOP1, BMS1, DDX27, DCAF13, DKC1, RPLP0, RPL34, BRIX1, WDR12, AATF, RPL7A, GNL2, IMP4, FTSJ3, GNL3, KRR1, GTPBP4, NOC4L, NIP7, MPHOSPH10, NOP10, MRTO4, NVL, RCL1, DDX56, C1QBP, NOP58, RRS1, NOP56, UTP14A, PES1, NHP2, DDX51	328	89	18082	21.6796	2.21778e-33	1.10889e-33	2.84308e-33
GOTERM_BP_DIRECT	GO:0008380~RNA splicing	49	0.0728527	3.53917e-36	RALY, SRSF1, NCBP1, PRPF4B, SRSF10, STRAP, TRA2B, TRA2A, SNRPB2, SKIV2L2, CACTIN, XAB2, YBX1, PNN, PRPF19, HNRNPM, RBM8A, HNRNPF, TARDBP, PRPF8, DHX15, ACIN1, PABPC1, HNRNPC, RBM28, HSPA8, RBFOX1, TFIP11, EFTUD2, RNPS1, SNW1, CDC5L, DDX5, EIF4A3, DDX39, SRSF5, SON, C1QBP, SRSF6, SRSF9, SNRNP200, THOC6, SNRPB, SNRPA, SNRNP40, SNRPF, HNRNPH1, SNRPE, THOC1	328	241	18082	11.2086	4.49474e-33	1.49825e-33	5.76202e-33
GOTERM_BP_DIRECT	GO:0006397~mRNA processing	52	0.0773131	2.68187e-33	RALY, SRSF1, NCBP1, PRPF4B, SKIV2L2, CACTIN, YBX1, PNN, RBM8A, TARDBP, ACIN1, RBFOX1, PABPN1, TFIP11, EFTUD2, CDC5L, DDX39, EIF4A3, C1QBP, SNRNP200, SNRPB, THOC6, SNRPA, SNRNP40, SNRPF, SNRPE, THOC1, SRSF10, STRAP, TRA2B, TRA2A, SNRPB2, XAB2, PRPF19, HNRNPL, HNRNPM, PRPF8, HNRNPF, DHX15, PABPC1, HNRNPC, RBM28, HSPA8, PDCD11, SNW1, RNPS1, DDX5, SON, SRSF5, SRSF6, SRSF9, HNRNPH1	328	322	18082	8.90267	3.40598e-30	8.51495e-31	4.36628e-30
GOTERM_BP_DIRECT	GO:0006412~translation	40	0.0594716	7.16706e-18	RPL18, EIF6, RPL17, RPL14, RPL13, RPL15, RPL27A, RPS15A, RPS3, RPS26, RPL30, RPL7, RPL6, RPL34, RPL8, RPL3, RPL5, RPL12, RPL7A, RPL4, EIF3M, RPS24, RPL35A, RPL26, RPL27, RPL24, RPS6, RPL28, RPS8, RSL1D1, RPL18A, RPL13A, RPL21, RPS15, EIF4A1, RPS13, RPL37A, RPS11, FARSA, NHP2	328	401	18082	5.49906	9.10217e-15	1.82043e-15	1.16685e-14
GOTERM_BP_DIRECT	GO:0000462~maturation of SSU-rRNA from tricistronic rRNA transcript (SSU-rRNA, 5.8S rRNA, LSU-rRNA)	14	0.0208151	5.02304e-16	UTP3, KRR1, TBL3, NOC4L, UTP18, UTP6, HEATR1, BMS1, RPS8, DCAF13, NGDN, UTP20, WDR46, RPS24	328	28	18082	27.564	7.04992e-13	1.17462e-13	8.99281e-13
GOTERM_BP_DIRECT	GO:0042273~ribosomal large subunit biogenesis	12	0.0178415	1.15834e-13	EIF6, WDR74, RPL35A, RPL7, RPL14, NIP7, RPL26, NLE1, RRS1, RPL5, BOP1, NOC2L	328	24	18082	27.564	1.47061e-10	2.10088e-11	1.88527e-10
GOTERM_BP_DIRECT	GO:0000398~mRNA splicing, via spliceosome	20	0.0297358	1.40746e-13	SRSF10, NHP2L1, TRA2B, SNRPB2, TRA2A, SNW1, CDC5L, PRPF19, DDX39, HNRNPM, RBPMS, PRPF8, SNRNP200, SNRPB, DHX15, SNRPA, HNRNPC, SNRNP70, SNRPF, SNRPE	328	112	18082	9.84429	1.78786e-10	2.23482e-11	2.29194e-10
GOTERM_BP_DIRECT	GO:0016569~covalent chromatin modification	28	0.0416301	4.31507e-13	UTP3, CBX3, CTCF, CBX2, DMAP1, DPY30, KDM1A, BAG6, EED, PBRM1, OGT, BCOR, KDM5B, CHD4, DNMT3A, KAT7, BEND3, EHMT1, RBBP4, TRIM28, RRP8, RBBP7, EHMT2, SUZ12, HDAC2, HDAC1, RUVBL2, RUVBL1	328	266	18082	5.80295	5.4806e-10	6.08956e-11	7.02582e-10
GOTERM_BP_DIRECT	GO:0006351~transcription, DNA-templated	78	0.11597	4.21268e-12	RALY, CBX3, CBX2, CTCF, DMAP1, YBX1, RPS3, PNN, KDM1A, DPY30, SIN3A, CSNK2A1, DYNLL1, POU5F1, TARDBP, EED, DDX21, CIRH1A, KDM5B, IKBKAP, RBBP4, BEND3, CDK9, RRP8, MBD3, CDC5L, NR0B1, RBBP7, NOC2L, SUZ12, RBPMS, C1QBP, NCOA5, NOL11, RUVBL2, AKAP8, RUVBL1, THOC1, POLR2H, MYEF2, CDC73, XAB2, POLR2B, PELP1, SAFB, HNRNPD, GATAD2A, CEBPZ, PBRM1, BCOR, CHD4, GTF3C4, HELLS, HSPA8, DNMT3A, SSRP1, UTF1, KA…	328	1885	18082	2.28116	5.35004e-09	5.35004e-10	6.85847e-09
GOTERM_BP_DIRECT	GO:0010501~RNA secondary structure unwinding	12	0.0178415	3.35691e-10	DDX27, DDX39, EIF4A3, DDX56, DDX18, EIF4A1, DDX24, DDX21, DDX5, DDX54, DDX52, DDX51	328	45	18082	14.7008	4.26328e-07	3.87571e-08	5.4653e-07
GOTERM_BP_DIRECT	GO:0000470~maturation of LSU-rRNA	9	0.0133811	6.67639e-10	RSL1D1, EIF6, NOP2, MAK16, NHP2L1, WDR12, LAS1L, RPL7A, NHP2	328	19	18082	26.1133	8.47901e-07	7.06585e-08	1.08696e-06
GOTERM_BP_DIRECT	GO:0000122~negative regulation of transcription from RNA polymerase II promoter	40	0.0594716	1.40152e-09	STRAP, MYEF2, CBX2, CDC73, CTCF, DMAP1, YBX1, KDM1A, SIN3A, POU5F1, EED, GATAD2A, BCOR, DNMT3B, DNAJA3, CHD4, DNMT3A, HIST1H1D, BEND3, EHMT1, MTA2, TRIM28, SNW1, MBD3, EHMT2, DDX5, RBBP7, NR0B1, SIRT1, NOC2L, SUZ12, SALL2, SALL4, HDAC2, HDAC1, C1QBP, PLK1, SALL1, RNF2, HIST1H3B	328	729	18082	3.02486	1.77993e-06	1.36918e-07	2.28177e-06
GOTERM_BP_DIRECT	GO:0000183~chromatin silencing at rDNA	12	0.0178415	3.36807e-09	HDAC2, BEND3, RBBP4, SIN3A, HIST1H4A, HDAC1, HIST1H3B, H3F3A, RRP8, RBBP7, SIRT1, DNMT3B	328	55	18082	12.0279	4.27744e-06	3.05532e-07	5.48346e-06
GOTERM_BP_DIRECT	GO:0006306~DNA methylation	9	0.0133811	4.06612e-09	DNMT3A, BEND3, EHMT1, MTA2, GATAD2A, CTCF, EHMT2, DNMT3B, HELLS	328	23	18082	21.5718	5.16396e-06	3.44265e-07	6.61994e-06
GOTERM_BP_DIRECT	GO:0002181~cytoplasmic translation	10	0.0148679	6.53179e-09	RPL35A, RPL7, RPL6, RPLP0, RPLP1, RPL15, RPL7L1, RPL8, RPL26, RPLP2	328	34	18082	16.2141	8.29534e-06	5.18461e-07	1.06342e-05
GOTERM_BP_DIRECT	GO:0048025~negative regulation of mRNA splicing, via spliceosome	9	0.0133811	8.69082e-09	HNRNPL, C1QBP, SRSF10, PCBP4, SRSF6, TRA2B, SRSF9, RNPS1, ACIN1	328	25	18082	19.8461	1.10373e-05	6.49255e-07	1.41493e-05
GOTERM_BP_DIRECT	GO:0000027~ribosomal large subunit assembly	9	0.0133811	1.2357e-08	PPAN, RPL6, BRIX1, RPL3, RPL24, RPL5, RPL12, MDN1, MRTO4	328	26	18082	19.0828	1.56932e-05	8.71853e-07	2.01181e-05
GOTERM_BP_DIRECT	GO:0000463~maturation of LSU-rRNA from tricistronic rRNA transcript (SSU-rRNA, 5.8S rRNA, LSU-rRNA)	7	0.0104075	2.81751e-08	GTPBP4, RPL7, RPL7L1, WDR12, BOP1, PES1, FTSJ3	328	12	18082	32.158	3.57817e-05	1.88328e-06	4.5871e-05
GOTERM_BP_DIRECT	GO:0006355~regulation of transcription, DNA-templated	78	0.11597	2.89302e-08	RALY, CBX3, CBX2, CTCF, DMAP1, YBX1, RPS3, PNN, KDM1A, DPY30, SIN3A, CSNK2A1, DYNLL1, POU5F1, TARDBP, EED, CIRH1A, KDM5B, TFIP11, IKBKAP, RBBP4, BEND3, MTA2, MTA3, CDK9, RRP8, MBD3, CDC5L, NR0B1, RBBP7, NOC2L, SUZ12, RBPMS, C1QBP, NCOA5, NOL11, RUVBL2, AKAP8, RUVBL1, THOC1, SRSF10, LIN28A, ZMYND8, MLF2, SAFB, HNRNPD, GATAD2A, CEBPZ, CSDE1, PBRM1, BCOR, CHD4, HELLS, HSPA8, DNMT3A, SSRP1, UTF1, KAT…	328	2279	18082	1.88679	3.67407e-05	1.83707e-06	4.71005e-05
GOTERM_BP_DIRECT	GO:0048026~positive regulation of mRNA splicing, via spliceosome	7	0.0104075	5.16406e-07	PRPF19, EIF4A3, TRA2B, TRA2A, SNW1, SNRNP70, HSPA8	328	18	18082	21.4387	0.00065562	3.12298e-05	0.000840742
GOTERM_BP_DIRECT	GO:0007017~microtubule-based process	9	0.0133811	5.96722e-07	TUBB2B, DYNLL1, TUBB5, TUBB6, TUBG1, TUBA1A, TUBA1B, TUBB3, TUBB4B	328	41	18082	12.1013	0.00075755	3.44465e-05	0.000971502
GOTERM_BP_DIRECT	GO:0006260~DNA replication	13	0.0193283	2.39175e-06	SSRP1, KAT7, RBBP4, NASP, LIG3, RBBP7, MCM5, RFC5, RFC3, RFC4, MCM7, SIN3A, ORC2	328	123	18082	5.82654	0.00303291	0.000132058	0.00389387
GOTERM_BP_DIRECT	GO:0006457~protein folding	13	0.0193283	3.63988e-06	HSP90AB1, CANX, DNAJB11, BAG2, DNAJA1, TUBB5, RANBP2, TUBA1B, HSPA8, DNAJB6, DNAJA3, DNAJA2, HSPA9	328	128	18082	5.59894	0.00461199	0.000192592	0.00592583
GOTERM_BP_DIRECT	GO:0043044~ATP-dependent chromatin remodeling	7	0.0104075	4.42696e-06	HDAC2, RBBP4, HDAC1, MTA2, HNRNPC, MBD3, CHD4	328	25	18082	15.4359	0.00560648	0.000224865	0.00720718
GOTERM_BP_DIRECT	GO:0000381~regulation of alternative mRNA splicing, via spliceosome	8	0.0118943	5.54951e-06	RBFOX1, HNRNPL, EIF4A3, RBM8A, SRSF6, TRA2B, RNPS1, DDX5	328	39	18082	11.3083	0.00702312	0.000271036	0.00903462
GOTERM_BP_DIRECT	GO:0006346~methylation-dependent chromatin silencing	5	0.00743395	2.02353e-05	DNMT3A, HDAC1, MBD3, DNMT3B, HELLS	328	10	18082	27.564	0.0253717	0.000951365	0.0329394
GOTERM_BP_DIRECT	GO:0048511~rhythmic process	12	0.0178415	2.12071e-05	DHX9, HDAC2, CSNK2A1, SIN3A, HDAC1, HNRNPD, CBX3, OGT, DDX5, KDM5B, SIRT1, ENOX1	328	128	18082	5.16825	0.0265738	0.000961442	0.0345211
GOTERM_BP_DIRECT	GO:0000466~maturation of 5.8S rRNA from tricistronic rRNA transcript (SSU-rRNA, 5.8S rRNA, LSU-rRNA)	4	0.00594716	2.31294e-05	WDR12, BOP1, PES1, FTSJ3	328	4	18082	55.128	0.0289474	0.00101241	0.0376497
GOTERM_BP_DIRECT	GO:0006396~RNA processing	9	0.0133811	5.08181e-05	RCL1, DHX9, PDCD11, DKC1, UTP6, SSB, DDX54, XAB2, RTCB	328	73	18082	6.79661	0.0625019	0.00214904	0.0827034
GOTERM_BP_DIRECT	GO:0000460~maturation of 5.8S rRNA	5	0.00743395	9.10797e-05	EIF6, MAK16, WDR12, LAS1L, SKIV2L2	328	14	18082	19.6886	0.109237	0.00372455	0.148181
GOTERM_BP_DIRECT	GO:1904874~positive regulation of telomerase RNA localization to Cajal body	5	0.00743395	0.000122434	DKC1, RUVBL2, RUVBL1, NOP10, NHP2	328	15	18082	18.376	0.144014	0.00484762	0.199146
GOTERM_BP_DIRECT	GO:0006325~chromatin organization	7	0.0104075	0.000132159	HDAC2, EHMT1, ZFP462, HDAC1, LAS1L, SIRT1, CHD4	328	44	18082	8.77037	0.154522	0.00507353	0.214947
GOTERM_BP_DIRECT	GO:0045892~negative regulation of transcription, DNA-templated	25	0.0371697	0.000147926	CBX3, CTCF, DMAP1, KDM1A, SIN3A, POU5F1, GATAD2A, BCOR, KDM5B, DNMT3B, HSPA8, NACC1, EHMT1, MTA2, MTA3, TRIM28, SNW1, NR0B1, RBBP7, SIRT1, SALL2, HDAC2, HDAC1, SALL1, DNAJB6	328	579	18082	2.38031	0.171286	0.00551065	0.240562
GOTERM_BP_DIRECT	GO:0043484~regulation of RNA splicing	6	0.00892074	0.000155915	RBFOX1, SON, CLK3, HNRNPF, SNRNP70, HNRNPH1	328	29	18082	11.4058	0.179653	0.00564195	0.253539
GOTERM_BP_DIRECT	GO:0016575~histone deacetylation	6	0.00892074	0.000155915	HDAC2, SIN3A, HDAC1, SALL1, RBM14, SIRT1	328	29	18082	11.4058	0.179653	0.00564195	0.253539
GOTERM_BP_DIRECT	GO:0030490~maturation of SSU-rRNA	5	0.00743395	0.000160927	NHP2L1, MPHOSPH10, NOL11, CIRH1A, UTP14A	328	16	18082	17.2275	0.184859	0.00566152	0.261679
GOTERM_BP_DIRECT	GO:0051028~mRNA transport	9	0.0133811	0.000192251	SRSF1, NCBP1, EIF4A3, RBM8A, THOC6, NUP93, IGF2BP1, RANBP2, THOC1	328	88	18082	5.6381	0.216655	0.0065778	0.31254
GOTERM_BP_DIRECT	GO:0001649~osteoblast differentiation	10	0.0148679	0.000212883	RSL1D1, DHX9, GTPBP4, ATP5B, SNRNP200, RPS15, H3F3A, DDX21, HNRNPC, RPS11	328	113	18082	4.87859	0.236918	0.00709027	0.346025
GOTERM_BP_DIRECT	GO:0060992~response to fungicide	4	0.00594716	0.000306786	KDM1A, EHMT1, EHMT2, KDM5B	328	8	18082	27.564	0.322725	0.009942	0.498301
GOTERM_BP_DIRECT	GO:0031118~rRNA pseudouridine synthesis	3	0.00446037	0.000966455	DKC1, NOP10, NHP2	328	3	18082	55.128	0.70712	0.0302333	1.56189
GOTERM_BP_DIRECT	GO:0031120~snRNA pseudouridine synthesis	3	0.00446037	0.000966455	DKC1, NOP10, NHP2	328	3	18082	55.128	0.70712	0.0302333	1.56189
GOTERM_BP_DIRECT	GO:0006476~protein deacetylation	4	0.00594716	0.00114208	HDAC2, SIN3A, HDAC1, SIRT1	328	12	18082	18.376	0.765728	0.0347777	1.84325
GOTERM_BP_DIRECT	GO:0071353~cellular response to interleukin-4	5	0.00743395	0.00132659	HSP90AB1, RPLP0, RPL3, HSPA5, TUBA1B	328	27	18082	10.2089	0.814719	0.0393451	2.13802
GOTERM_BP_DIRECT	GO:0006417~regulation of translation	9	0.0133811	0.0016115	NCBP1, RBM8A, RPL13A, RPLP1, NGDN, ELAVL1, IGF2BP1, PUM3, RPS3	328	121	18082	4.10043	0.87104	0.0465172	2.59158
GOTERM_BP_DIRECT	GO:0006281~DNA repair	15	0.0223018	0.00206853	MSH6, SSRP1, MSH2, TRIM28, LIG3, CDK9, CDC5L, DMAP1, XRCC1, XAB2, RPS3, PRPF19, RUVBL2, RUVBL1, PARP1	328	318	18082	2.60038	0.927904	0.0580161	3.31501
GOTERM_BP_DIRECT	GO:0000184~nuclear-transcribed mRNA catabolic process, nonsense-mediated decay	5	0.00743395	0.00224717	NCBP1, EIF4A3, RBM8A, RNPS1, PABPC1	328	31	18082	8.89162	0.942566	0.0615178	3.5964
GOTERM_BP_DIRECT	GO:0032776~DNA methylation on cytosine	5	0.00743395	0.00253206	DNMT3A, HIST1H4A, HIST1H3B, H3F3A, DNMT3B	328	32	18082	8.61376	0.960037	0.0676021	4.04358
GOTERM_BP_DIRECT	GO:0000380~alternative mRNA splicing, via spliceosome	4	0.00594716	0.00275533	SRSF1, HNRNPM, KDM1A, SRSF6	328	16	18082	13.782	0.969926	0.0718437	4.39266
GOTERM_BP_DIRECT	GO:0006334~nucleosome assembly	8	0.0118943	0.00281999	HIST1H2BP, HIST1H1D, ANP32B, HIST1H4A, HIST1H1B, NAP1L1, HIST1H3B, H3F3A	328	104	18082	4.24062	0.972303	0.0719946	4.49355
GOTERM_BP_DIRECT	GO:0070934~CRD-mediated mRNA stabilization	3	0.00446037	0.00314494	DHX9, IGF2BP1, YBX1	328	5	18082	33.0768	0.981691	0.0783964	4.99898
GOTERM_BP_DIRECT	GO:0010424~DNA methylation on cytosine within a CG sequence	3	0.00446037	0.00314494	DNMT3A, EHMT2, DNMT3B	328	5	18082	33.0768	0.981691	0.0783964	4.99898
GOTERM_BP_DIRECT	GO:2000757~negative regulation of peptidyl-lysine acetylation	3	0.00446037	0.00314494	HDAC2, HDAC1, SIRT1	328	5	18082	33.0768	0.981691	0.0783964	4.99898
GOTERM_BP_DIRECT	GO:0043045~DNA methylation involved in embryo development	3	0.00446037	0.00314494	DNMT3A, TRIM28, DNMT3B	328	5	18082	33.0768	0.981691	0.0783964	4.99898
GOTERM_BP_DIRECT	GO:0006349~regulation of gene expression by genetic imprinting	4	0.00594716	0.0033013	DNMT3A, EED, CTCF, DNMT3B	328	17	18082	12.9713	0.984998	0.0805611	5.24129
GOTERM_BP_DIRECT	GO:0045727~positive regulation of translation	6	0.00892074	0.00364011	HNRNPL, EIF6, EIF4A3, HNRNPD, ELAVL1, LIN28A	328	57	18082	5.80295	0.990259	0.0868098	5.76435
GOTERM_BP_DIRECT	GO:0006974~cellular response to DNA damage stimulus	17	0.0252754	0.00427356	MSH6, SSRP1, MSH2, LIG3, CDK9, CDC5L, XRCC1, SIRT1, XAB2, RPS3, PRPF19, DDX39, MCM7, RUVBL2, AATF, RUVBL1, PARP1	328	420	18082	2.23137	0.995656	0.0993128	6.73505
GOTERM_BP_DIRECT	GO:0042769~DNA damage response, detection of DNA damage	3	0.00446037	0.00466112	DNAJA1, PARP1, RPS3	328	6	18082	27.564	0.997351	0.105913	7.3243
GOTERM_BP_DIRECT	GO:0006406~mRNA export from nucleus	5	0.00743395	0.00477489	DDX39, NCBP1, SRSF10, THOC6, THOC1	328	38	18082	7.25369	0.997709	0.106463	7.4966
GOTERM_BP_DIRECT	GO:0042220~response to cocaine	5	0.00743395	0.00477489	HSP90AB1, DNMT3A, HDAC2, EFTUD2, DNMT3B	328	38	18082	7.25369	0.997709	0.106463	7.4966
GOTERM_BP_DIRECT	GO:0031397~negative regulation of protein ubiquitination	5	0.00743395	0.00627963	GTPBP4, DNAJA1, GNL3L, OGT, RPS3	328	41	18082	6.72293	0.999665	0.135375	9.74754
GOTERM_BP_DIRECT	GO:1903608~protein localization to cytoplasmic stress granule	3	0.00446037	0.00644784	DHX9, SSB, YBX1	328	7	18082	23.6263	0.99973	0.136448	9.99593
GOTERM_BP_DIRECT	GO:0000154~rRNA modification	3	0.00446037	0.00644784	DKC1, NOP58, NOP56	328	7	18082	23.6263	0.99973	0.136448	9.99593
GOTERM_BP_DIRECT	GO:0045910~negative regulation of DNA recombination	3	0.00446037	0.00644784	MSH6, MSH2, LIG3	328	7	18082	23.6263	0.99973	0.136448	9.99593
GOTERM_BP_DIRECT	GO:0045862~positive regulation of proteolysis	4	0.00594716	0.00699409	HDAC2, PLK1, OGT, HSPA8	328	22	18082	10.0233	0.999865	0.144767	10.7982
GOTERM_BP_DIRECT	GO:0043066~negative regulation of apoptotic process	20	0.0297358	0.00746275	HSP90AB1, HAX1, ANP32B, CDC73, RPS6, NCL, SIRT1, YBX1, SON, SIN3A, BAG6, HDAC2, HDAC1, PLK1, DNAJA1, THOC6, AATF, HSPA5, HELLS, API5	328	566	18082	1.94799	0.999926	0.151276	11.4812
GOTERM_BP_DIRECT	GO:1900182~positive regulation of protein localization to nucleus	4	0.00594716	0.00793693	HNRNPM, KAT7, OGT, PARP1	328	23	18082	9.58749	0.99996	0.157623	12.1671
GOTERM_BP_DIRECT	GO:0001701~in utero embryonic development	13	0.0193283	0.00848858	SRSF1, KDM1A, SIN3A, SALL4, SP2, MSH2, TRIM28, CDK2AP1, GATAD2A, MBD3, DDX5, YBX1, RTCB	328	299	18082	2.39687	0.99998	0.165099	12.9589
GOTERM_BP_DIRECT	GO:0010216~maintenance of DNA methylation	3	0.00446037	0.00849485	DNMT3A, CTCF, HELLS	328	8	18082	20.673	0.99998	0.162736	12.9679
GOTERM_BP_DIRECT	GO:0098532~histone H3-K27 trimethylation	3	0.00446037	0.00849485	SUZ12, HIST1H1D, BEND3	328	8	18082	20.673	0.99998	0.162736	12.9679
GOTERM_BP_DIRECT	GO:1900264~positive regulation of DNA-directed DNA polymerase activity	3	0.00446037	0.00849485	RFC5, RFC3, RFC4	328	8	18082	20.673	0.99998	0.162736	12.9679
GOTERM_BP_DIRECT	GO:0032868~response to insulin	6	0.00892074	0.0092291	EIF6, SRSF5, SRSF6, CAD, OGT, SIRT1	328	71	18082	4.65871	0.999992	0.172979	14.0113
GOTERM_BP_DIRECT	GO:0006336~DNA replication-independent nucleosome assembly	4	0.00594716	0.0100375	RBBP4, HIST1H4A, NASP, H3F3A	328	25	18082	8.82049	0.999997	0.18402	15.1464
GOTERM_BP_DIRECT	GO:2000270~negative regulation of fibroblast apoptotic process	3	0.00446037	0.0107922	CFDP1, SIRT1, API5	328	9	18082	18.376	0.999999	0.193719	16.1936
GOTERM_BP_DIRECT	GO:0000387~spliceosomal snRNP assembly	4	0.00594716	0.0111972	STRAP, SNRPB, SNRPF, SNRPE	328	26	18082	8.48124	0.999999	0.197489	16.7504
GOTERM_BP_DIRECT	GO:0016571~histone methylation	4	0.00594716	0.012431	SUZ12, EHMT1, EED, EHMT2	328	27	18082	8.16712	1	0.213924	18.4256
GOTERM_BP_DIRECT	GO:2001243~negative regulation of intrinsic apoptotic signaling pathway	4	0.00594716	0.012431	HDAC2, HDAC1, HELLS, NOC2L	328	27	18082	8.16712	1	0.213924	18.4256
GOTERM_BP_DIRECT	GO:0001890~placenta development	5	0.00743395	0.0125854	HSP90AB1, PEG10, PBRM1, RPS6, RTCB	328	50	18082	5.5128	1	0.21343	18.633
GOTERM_BP_DIRECT	GO:0006338~chromatin remodeling	6	0.00892074	0.0142258	RBBP4, MTA2, RUVBL2, RUVBL1, DMAP1, RBBP7	328	79	18082	4.18694	1	0.234783	20.806
GOTERM_BP_DIRECT	GO:0001824~blastocyst development	4	0.00594716	0.0151236	PSMC4, POU5F1, NASP, XAB2	328	29	18082	7.60387	1	0.244586	21.9722
GOTERM_BP_DIRECT	GO:0016070~RNA metabolic process	3	0.00446037	0.0160997	WDR74, NCBP1, DDX54	328	11	18082	15.0349	1	0.255074	23.2216
GOTERM_BP_DIRECT	GO:0051726~regulation of cell cycle	7	0.0104075	0.0161613	SON, SRSF5, TRNP1, TARDBP, BOP1, PES1, HSPA8	328	112	18082	3.4455	1	0.252816	23.2999
GOTERM_BP_DIRECT	GO:0042771~intrinsic apoptotic signaling pathway in response to DNA damage by p53 class mediator	4	0.00594716	0.0181195	BAG6, MSH2, SNW1, SIRT1	328	31	18082	7.1133	1	0.275692	25.7479
GOTERM_BP_DIRECT	GO:0060391~positive regulation of SMAD protein import into nucleus	3	0.00446037	0.0190912	RBPMS, NUP93, PARP1	328	12	18082	13.782	1	0.284909	26.9352
GOTERM_BP_DIRECT	GO:0043967~histone H4 acetylation	4	0.00594716	0.019732	BEND3, RUVBL2, RUVBL1, DMAP1	328	32	18082	6.89101	1	0.289673	27.7085
GOTERM_BP_DIRECT	GO:0045815~positive regulation of gene expression, epigenetic	4	0.00594716	0.0214211	HIST1H4A, HIST1H3B, H3F3A, CBX3	328	33	18082	6.68219	1	0.306963	29.71
GOTERM_BP_DIRECT	GO:0006335~DNA replication-dependent nucleosome assembly	4	0.00594716	0.0214211	RBBP4, HIST1H4A, NASP, HIST1H3B	328	33	18082	6.68219	1	0.306963	29.71
GOTERM_BP_DIRECT	GO:0070932~histone H3 deacetylation	3	0.00446037	0.022296	HDAC2, HDAC1, SIRT1	328	13	18082	12.7219	1	0.313942	30.7261
GOTERM_BP_DIRECT	GO:0007076~mitotic chromosome condensation	3	0.00446037	0.022296	NCAPH, NCAPG, AKAP8	328	13	18082	12.7219	1	0.313942	30.7261
GOTERM_BP_DIRECT	GO:0045944~positive regulation of transcription from RNA polymerase II promoter	28	0.0416301	0.0236193	HAX1, CDC73, YBX1, KDM1A, SIN3A, PELP1, POU5F1, SAFB, CEBPZ, AATF, OGT, UTF1, MTA2, ARID3B, CDK9, SNW1, DDX5, SIRT1, NCL, EIF4A3, HDAC2, SALL4, ZFP462, HDAC1, SALL1, RUVBL2, RBM14, PARP1	328	995	18082	1.55134	1	0.325808	32.237
GOTERM_BP_DIRECT	GO:0032922~circadian regulation of gene expression	5	0.00743395	0.0244626	HDAC2, HDAC1, OGT, PPP1CC, SIRT1	328	61	18082	4.51869	1	0.331858	33.1836
GOTERM_BP_DIRECT	GO:0016573~histone acetylation	4	0.00594716	0.0250294	WDR75, RUVBL2, MBD3, RUVBL1	328	35	18082	6.30035	1	0.334684	33.8128
GOTERM_BP_DIRECT	GO:0070935~3'-UTR-mediated mRNA stabilization	3	0.00446037	0.0257054	TARDBP, ELAVL1, HNRNPC	328	14	18082	11.8132	1	0.338609	34.556
GOTERM_BP_DIRECT	GO:0016574~histone ubiquitination	3	0.00446037	0.0257054	SUZ12, RNF2, PHC1	328	14	18082	11.8132	1	0.338609	34.556
GOTERM_BP_DIRECT	GO:0001825~blastocyst formation	3	0.00446037	0.0257054	WDR74, RRP7A, RPL7L1	328	14	18082	11.8132	1	0.338609	34.556
GOTERM_BP_DIRECT	GO:0006606~protein import into nucleus	5	0.00743395	0.027158	IPO7, NUP93, KPNB1, KPNA2, HSPA8	328	63	18082	4.37524	1	0.350595	36.1265
GOTERM_BP_DIRECT	GO:0043968~histone H2A acetylation	3	0.00446037	0.029311	RUVBL2, RUVBL1, DMAP1	328	15	18082	11.0256	1	0.369189	38.3895
GOTERM_BP_DIRECT	GO:0071300~cellular response to retinoic acid	5	0.00743395	0.030024	HDAC2, SNW1, OGT, SNRNP70, PHC1	328	65	18082	4.24062	1	0.37277	39.1222
GOTERM_BP_DIRECT	GO:0000278~mitotic cell cycle	4	0.00594716	0.0310156	DNMT3A, RNF2, CDC5L, PPP2R2A	328	38	18082	5.80295	1	0.378956	40.1275
GOTERM_BP_DIRECT	GO:0045793~positive regulation of cell size	3	0.00446037	0.0331047	HSP90AB1, KDM1A, OGT	328	16	18082	10.3365	1	0.395283	42.1948
GOTERM_BP_DIRECT	GO:0051571~positive regulation of histone H3-K4 methylation	3	0.00446037	0.0331047	SNW1, OGT, DNMT3B	328	16	18082	10.3365	1	0.395283	42.1948
GOTERM_BP_DIRECT	GO:0006261~DNA-dependent DNA replication	3	0.00446037	0.0331047	RFC5, RFC3, RFC4	328	16	18082	10.3365	1	0.395283	42.1948
GOTERM_BP_DIRECT	GO:0080182~histone H3-K4 trimethylation	3	0.00446037	0.0331047	HIST1H1D, BEND3, OGT	328	16	18082	10.3365	1	0.395283	42.1948
GOTERM_BP_DIRECT	GO:0007281~germ cell development	4	0.00594716	0.035386	MSH2, RNF2, LIN28A, EHMT2	328	40	18082	5.5128	1	0.412589	44.3757
GOTERM_BP_DIRECT	GO:0046034~ATP metabolic process	4	0.00594716	0.035386	ATP5B, ATP5C1, ATP5A1, HSPA8	328	40	18082	5.5128	1	0.412589	44.3757
GOTERM_BP_DIRECT	GO:2000384~negative regulation of ectoderm development	2	0.00297358	0.0358425	SALL1, TPT1	328	2	18082	55.128	1	0.413056	44.8027
GOTERM_BP_DIRECT	GO:0072422~signal transduction involved in DNA damage checkpoint	2	0.00297358	0.0358425	PRPF19, CDC5L	328	2	18082	55.128	1	0.413056	44.8027
GOTERM_BP_DIRECT	GO:1904816~positive regulation of protein localization to chromosome, telomeric region	2	0.00297358	0.0358425	GNL3L, GNL3	328	2	18082	55.128	1	0.413056	44.8027
GOTERM_BP_DIRECT	GO:0043433~negative regulation of sequence-specific DNA binding transcription factor activity	5	0.00743395	0.0362735	KDM1A, HDAC2, RNF2, NR0B1, SIRT1	328	69	18082	3.99479	1	0.413289	45.2031
GOTERM_BP_DIRECT	GO:0006607~NLS-bearing protein import into nucleus	3	0.00446037	0.0370784	RANBP2, KPNB1, KPNA2	328	17	18082	9.72848	1	0.416759	45.9435
GOTERM_BP_DIRECT	GO:0031000~response to caffeine	3	0.00446037	0.0370784	HDAC2, CAD, DNMT3B	328	17	18082	9.72848	1	0.416759	45.9435
GOTERM_BP_DIRECT	GO:0017148~negative regulation of translation	5	0.00743395	0.0396587	EIF4A3, RPL13A, IGF2BP1, LIN28A, RPS3	328	71	18082	3.88226	1	0.435055	48.2541
GOTERM_BP_DIRECT	GO:0019827~stem cell population maintenance	5	0.00743395	0.0396587	SALL4, POU5F1, TPT1, CDC73, LIN28A	328	71	18082	3.88226	1	0.435055	48.2541
GOTERM_BP_DIRECT	GO:0042274~ribosomal small subunit biogenesis	3	0.00446037	0.0455357	RPS15, RPS6, RPS24	328	19	18082	8.70443	1	0.478175	53.1755
GOTERM_BP_DIRECT	GO:0008283~cell proliferation	9	0.0133811	0.0471822	KDM1A, MCM7, DKC1, NASP, H3F3A, WDR12, BOP1, PES1, GNL3	328	220	18082	2.25524	1	0.486849	54.4734
GOTERM_BP_DIRECT	GO:0044030~regulation of DNA methylation	3	0.00446037	0.0500044	MBD3, PARP1, EHMT2	328	20	18082	8.26921	1	0.503673	56.6198
GOTERM_BP_DIRECT	GO:0090526~regulation of gluconeogenesis involved in cellular glucose homeostasis	2	0.00297358	0.0532805	OGT, RANBP2	328	3	18082	36.752	1	0.522762	58.9923
GOTERM_BP_DIRECT	GO:0000454~snoRNA guided rRNA pseudouridine synthesis	2	0.00297358	0.0532805	DKC1, NOP10	328	3	18082	36.752	1	0.522762	58.9923
GOTERM_BP_DIRECT	GO:0007049~cell cycle	18	0.0267622	0.0549742	RBBP4, TRNP1, MSH2, NASP, LIG3, CDC73, CDC5L, PPP1CC, MCM5, RPS3, PPM1G, SON, NCAPH, MCM7, PLK1, CDK2AP1, RUVBL1, HELLS	328	614	18082	1.61613	1	0.530408	60.1705
GOTERM_BP_DIRECT	GO:0006357~regulation of transcription from RNA polymerase II promoter	13	0.0193283	0.0580182	WDR75, KDM1A, IKBKAP, HIST1H1D, SP2, SAFB, RUVBL2, AATF, CDC73, CDC5L, RUVBL1, DDX5, EHMT2	328	397	18082	1.8052	1	0.546472	62.2086
GOTERM_BP_DIRECT	GO:0006754~ATP biosynthetic process	3	0.00446037	0.0642867	ATP5B, ATP5C1, ATP5A1	328	23	18082	7.19062	1	0.581034	66.1012
GOTERM_BP_DIRECT	GO:0015986~ATP synthesis coupled proton transport	3	0.00446037	0.0642867	ATP5B, ATP5C1, ATP5A1	328	23	18082	7.19062	1	0.581034	66.1012
GOTERM_BP_DIRECT	GO:0000710~meiotic mismatch repair	2	0.00297358	0.0704041	MSH6, MSH2	328	4	18082	27.564	1	0.611744	69.5346
GOTERM_BP_DIRECT	GO:0031937~positive regulation of chromatin silencing	2	0.00297358	0.0704041	SIN3A, SIRT1	328	4	18082	27.564	1	0.611744	69.5346
GOTERM_BP_DIRECT	GO:1902626~assembly of large subunit precursor of preribosome	2	0.00297358	0.0704041	EIF6, RPL24	328	4	18082	27.564	1	0.611744	69.5346
GOTERM_BP_DIRECT	GO:0060965~negative regulation of gene silencing by miRNA	2	0.00297358	0.0704041	POU5F1, ELAVL1	328	4	18082	27.564	1	0.611744	69.5346
GOTERM_BP_DIRECT	GO:0031508~pericentric heterochromatin assembly	2	0.00297358	0.0704041	H3F3A, HELLS	328	4	18082	27.564	1	0.611744	69.5346
GOTERM_BP_DIRECT	GO:0006344~maintenance of chromatin silencing	2	0.00297358	0.0704041	HDAC2, SIRT1	328	4	18082	27.564	1	0.611744	69.5346
GOTERM_BP_DIRECT	GO:0046499~S-adenosylmethioninamine metabolic process	2	0.00297358	0.0704041	DNMT3A, DNMT3B	328	4	18082	27.564	1	0.611744	69.5346
GOTERM_BP_DIRECT	GO:0061198~fungiform papilla formation	2	0.00297358	0.0704041	HDAC2, HDAC1	328	4	18082	27.564	1	0.611744	69.5346
GOTERM_BP_DIRECT	GO:0002230~positive regulation of defense response to virus by host	6	0.00892074	0.0707352	SIN3A, SNRPB2, SNRPB, HIST1H3B, NUP93, ACIN1	328	122	18082	2.71122	1	0.609803	69.7108
GOTERM_BP_DIRECT	GO:0030512~negative regulation of transforming growth factor beta receptor signaling pathway	4	0.00594716	0.0740728	PEG10, STRAP, HSPA5, SIRT1	328	54	18082	4.08356	1	0.623707	71.4342
GOTERM_BP_DIRECT	GO:1903146~regulation of mitophagy	3	0.00446037	0.0797448	WDR75, RUVBL1, RPL28	328	26	18082	6.36093	1	0.648299	74.1536
GOTERM_BP_DIRECT	GO:0032259~methylation	7	0.0104075	0.0868785	DNMT3A, NOP2, EHMT1, RRP8, EHMT2, DNMT3B, FTSJ3	328	169	18082	2.28341	1	0.677491	77.2293
GOTERM_BP_DIRECT	GO:0032732~positive regulation of interleukin-1 production	2	0.00297358	0.0872189	HDAC2, HDAC1	328	5	18082	22.0512	1	0.675424	77.3671
GOTERM_BP_DIRECT	GO:0061087~positive regulation of histone H3-K27 methylation	2	0.00297358	0.0872189	EED, OGT	328	5	18082	22.0512	1	0.675424	77.3671
GOTERM_BP_DIRECT	GO:0051572~negative regulation of histone H3-K4 methylation	2	0.00297358	0.0872189	KDM1A, BCOR	328	5	18082	22.0512	1	0.675424	77.3671
GOTERM_BP_DIRECT	GO:0097167~circadian regulation of translation	2	0.00297358	0.0872189	HNRNPD, RBM14	328	5	18082	22.0512	1	0.675424	77.3671
GOTERM_BP_DIRECT	GO:0018027~peptidyl-lysine dimethylation	2	0.00297358	0.0872189	EHMT1, EHMT2	328	5	18082	22.0512	1	0.675424	77.3671
GOTERM_BP_DIRECT	GO:0043570~maintenance of DNA repeat elements	2	0.00297358	0.0872189	MSH6, MSH2	328	5	18082	22.0512	1	0.675424	77.3671
GOTERM_BP_DIRECT	GO:0051225~spindle assembly	3	0.00446037	0.0962139	TUBB5, CHD4, RPS3	328	29	18082	5.7029	1	0.709267	80.7373
GOTERM_BP_DIRECT	GO:0043392~negative regulation of DNA binding	3	0.00446037	0.0962139	HDAC2, ZFP462, SIRT1	328	29	18082	5.7029	1	0.709267	80.7373
GOTERM_BP_DIRECT	GO:0097421~liver regeneration	3	0.00446037	0.0962139	SRSF1, RPL30, SRSF5	328	29	18082	5.7029	1	0.709267	80.7373

## Sheet: DAVID Cellular component 
Dataset EV2
Category	Term	Count	%	PValue	Genes	List Total	Pop Hits	Pop Total	Fold Enrichment	Bonferroni	Benjamini	FDR
GOTERM_CC_DIRECT	GO:0005634~nucleus	290	0.431169	9.70483e-101	RPL18, RPL17, TUBB2B, RPL13, RPL15, XRCC1, INTS9, WDR74, WDR75, HIST1H2BP, SIN3A, DDX18, MAK16, H2AFV, DNAJB11, CLK3, RBM8A, RPLP0, RPP30, RPL12, OGT, KRR1, IKBKAP, GTPBP4, LIG3, RFC5, RFC3, NOP2, RFC4, ZFP462, NLE1, RPS13, SRSF10, NOC3L, NIFK, IGF2BP1, MYEF2, BOP1, XAB2, PPAN, BRIX1, PBRM1, PABPC1, BCOR, DNMT3B, RPS24, TUBB4B, DHX9, DNMT3A, UTF1, NOC4L, ZC3H18, DDX5, RPS6, NOP10, RPS8, SRSF5, SR…	337	6019	19662	2.81107	3.4161e-98	3.4161e-98	1.32843e-97
GOTERM_CC_DIRECT	GO:0005730~nucleolus	133	0.197743	9.5943e-93	RPL18, EIF6, WDR74, DDX27, WDR75, DDX18, SIN3A, MAK16, DDX24, EED, PUM3, DDX21, RPL12, ACIN1, GNL2, IMP4, GNL3, IKBKAP, KRR1, GTPBP4, BEND3, RRP1, TRIM41, RRP8, RRP9, PPP1CC, MRTO4, NVL, SUZ12, RSL1D1, RCL1, NOP2, NLE1, RPS13, AKAP8, RPS11, NHP2L1, NOC3L, SNRPB2, NIFK, BOP1, LIN28A, PPAN, RPS26, RPL7, PELP1, RPL6, RPL8, BRIX1, RPL3, RPL5, RPL7A, RPL4, DHX9, TBL3, NOC4L, MPHOSPH10, HEATR1, RPS6, E…	337	842	19662	9.21589	3.3772e-90	1.6886e-90	1.3133e-89
GOTERM_CC_DIRECT	GO:0030529~intracellular ribonucleoprotein complex	78	0.11597	7.33881e-67	RPL18, RALY, NCBP1, RPL17, RPL14, RPL13, RPL15, RPLP2, YBX1, RPS3, DCAF13, L1TD1, DKC1, PCBP4, RPLP0, RPLP1, PCBP2, RPL12, IMP4, PABPN1, RPL35A, KRR1, RRP9, NCL, EIF4A3, RPS15, SNRNP200, SNRPB, SNRPA, RPS13, RUVBL2, RUVBL1, RPS11, SNRPF, NHP2, SNRPE, SNRPB2, RPL27A, IGF2BP1, BOP1, HNRNPL, HNRNPM, RPL30, RPL7, RPL6, PRPF8, HNRNPF, RPL8, HNRNPD, RPL3, RPL5, RPL7A, RPL4, PABPC1, HNRNPC, SNRNP70, HSP…	337	320	19662	14.2214	2.58326e-64	8.61087e-65	1.00456e-63
GOTERM_CC_DIRECT	GO:0005654~nucleoplasm	126	0.187336	3.39908e-42	EIF6, NCBP1, PRPF4B, CBX3, CBX2, CACTIN, PNN, INTS9, KDM1A, HIST1H2BP, DPY30, SIN3A, CLK3, RBM8A, TARDBP, TPT1, EED, PUM3, DDX21, ACIN1, API5, GNL3, MTA2, EFTUD2, MTA3, NR0B1, MRTO4, NVL, SUZ12, RBPMS, RPS15, AKAP8, SRSF10, SNRPB2, NIFK, MYEF2, BOP1, HNRNPL, HNRNPM, HIST1H4A, HNRNPF, HNRNPD, RPL3, PBRM1, HNRNPC, DNMT3B, DNMT3A, DHX9, KAT7, EHMT1, ZC3H18, ARID3B, RNPS1, SNW1, EHMT2, DDX5, HNRNPH3,…	337	1935	19662	3.79916	1.19648e-39	2.99119e-40	4.65279e-39
GOTERM_CC_DIRECT	GO:0022625~cytosolic large ribosomal subunit	30	0.0446037	3.0119e-29	RPL18, RPL17, RPL14, RPL13, RPL15, RPL27A, RPLP2, RPL30, RPL7, RPL6, RPLP0, RPL34, RPLP1, RPL8, RPL3, RPL5, RPL12, RPL7A, RPL4, RPL35A, RPL26, RPL27, RPL24, RPL28, RSL1D1, RPL18A, RPL13A, RPL21, RPL7L1, RPL37A	337	91	19662	19.2344	1.06019e-26	2.12038e-27	4.1228e-26
GOTERM_CC_DIRECT	GO:0005840~ribosome	38	0.056498	1.19284e-28	RPL18, RPL17, RPL14, RPL13, RPL15, RPL27A, RPLP2, RPS15A, CANX, RPS3, RPS26, RPL30, RPL7, RPL6, RPL34, RPLP0, RPLP1, RPL8, RPL3, RPL5, RPL12, RPL7A, RPL4, RPS24, RPL35A, RPL27, RPL24, RPS6, RPL28, RPS8, RPL18A, RPL13A, RPL21, RPS15, RPL7L1, RPS13, RPL37A, RPS11	337	188	19662	11.793	4.19878e-26	6.99797e-27	1.6328e-25
GOTERM_CC_DIRECT	GO:0032040~small-subunit processome	21	0.0312226	1.44212e-26	UTP3, NOL6, KRR1, PDCD11, TBL3, NOC4L, UTP18, NHP2L1, UTP6, MPHOSPH10, HEATR1, RRP9, DCAF13, WDR36, NGDN, NOP58, NOP56, UTP14A, UTP20, IMP4, WDR46	337	36	19662	34.0341	5.07626e-24	7.25179e-25	1.97403e-23
GOTERM_CC_DIRECT	GO:0005681~spliceosomal complex	32	0.0475773	3.18159e-26	RALY, SRSF1, PRPF4B, SNRPB2, SKIV2L2, CACTIN, XAB2, PNN, PRPF19, HNRNPM, PRPF8, HNRNPF, DHX15, PABPC1, HNRNPC, SNRNP70, RBM28, HSPA8, API5, TFIP11, EFTUD2, SNW1, CDC5L, DDX5, DDX39, SNRNP200, SNRPB, SNRPA, SNRNP40, SNRPF, HNRNPH1, SNRPE	337	136	19662	13.7281	1.11992e-23	1.3999e-24	4.35508e-23
GOTERM_CC_DIRECT	GO:0071013~catalytic step 2 spliceosome	27	0.0401433	2.84624e-24	RALY, SRSF1, PRPF4B, SNRPB2, SKIV2L2, XAB2, CACTIN, PNN, PRPF19, HNRNPM, RBM8A, PRPF8, HNRNPF, PABPC1, HNRNPC, TFIP11, EFTUD2, SNW1, CDC5L, DDX5, EIF4A3, SNRNP200, SNRPB, SNRNP40, SNRPF, HNRNPH1, SNRPE	337	96	19662	16.4093	1.00188e-21	1.1132e-22	3.89604e-21
GOTERM_CC_DIRECT	GO:0030687~preribosome, large subunit precursor	18	0.0267622	1.08156e-23	EIF6, RRP1, NIP7, RPLP2, LAS1L, BOP1, MRTO4, WDR74, PPAN, RRP1B, MAK16, RPLP0, RPLP1, RRS1, WDR12, PES1, MDN1, FTSJ3	337	28	19662	37.507	3.8071e-21	3.8071e-22	1.48048e-20
GOTERM_CC_DIRECT	GO:0016581~NuRD complex	12	0.0178415	2.04017e-15	SALL2, HDAC2, CSNK2A1, RBBP4, HDAC1, SALL1, MTA2, MTA3, GATAD2A, MBD3, RBBP7, CHD4	337	19	19662	36.849	7.03437e-13	6.39488e-14	2.73115e-12
GOTERM_CC_DIRECT	GO:0005737~cytoplasm	180	0.267622	9.15472e-14	RPL18, EIF6, RBPMS2, NCBP1, TUBB2B, RPL14, CACTIN, PNN, INTS9, HIST1H2BP, SIN3A, CLK3, DNAJB11, ATXN10, RBM8A, TARDBP, RPLP0, TPT1, ACIN1, RPL12, OGT, TUBG1, API5, RBFOX1, PABPN1, KRR1, IKBKAP, GTPBP4, RRP7A, EFTUD2, MTA3, TRIM41, RRP8, NR0B1, MRTO4, DDX39, RBPMS, RPS15, SNRPB, HSPB1, AKAP8, RPS11, SNRPF, SNRPE, HAX1, STRAP, NIFK, IGF2BP1, MYEF2, BOP1, LIN28A, ZMYND8, HNRNPL, RPS26, PEG10, RPL7, …	337	6631	19662	1.58377	3.22409e-11	2.68674e-12	1.25377e-10
GOTERM_CC_DIRECT	GO:0016607~nuclear speck	24	0.035683	1.01331e-12	TFIP11, PABPN1, SRSF1, SRSF10, EFTUD2, NOC3L, RNPS1, CBX2, CDC5L, PPP1CC, PNN, PRPF19, EIF4A3, SON, SRSF5, SRSF6, RBM8A, TARDBP, PRPF8, GATAD2A, THOC6, ACIN1, SNRNP70, THOC1	337	205	19662	6.83054	3.56682e-10	2.74371e-11	1.38705e-09
GOTERM_CC_DIRECT	GO:0005694~chromosome	29	0.0431169	9.23208e-12	PRPF4B, NIFK, CTCF, DDX27, HIST1H2BP, NCAPH, DDX18, H2AFV, EED, PUM3, CIRH1A, NOL6, SSRP1, MSH6, HIST1H1D, EHMT1, HIST1H1B, MPHOSPH10, MBD3, EHMT2, CHAMP1, SUZ12, PLK1, RNF2, NGDN, RBM19, HIST1H2AH, CFDP1, PES1	337	344	19662	4.91855	3.24968e-09	2.3212e-10	1.26372e-08
GOTERM_CC_DIRECT	GO:0000784~nuclear chromosome, telomeric region	18	0.0267622	5.87674e-11	TFIP11, MSH2, CBX3, CDC73, SSB, PPP1CC, MCM5, POLR2B, KDM1A, MCM7, HIST1H4A, THOC6, HIST1H3B, H3F3A, PARP1, NHP2, ORC2, THOC1	337	127	19662	8.26926	2.06861e-08	1.37907e-09	8.04429e-08
GOTERM_CC_DIRECT	GO:0005925~focal adhesion	29	0.0431169	1.86464e-10	RPL18, RPLP2, RPS3, RPL30, RPL7, RPL6, RPLP0, RPL8, PCBP2, RPL3, AATF, RPL5, PABPC1, RPL12, HSPA5, RPL7A, RPL4, HSPA8, HSPA9, G3BP1, RPL27, PPP1CC, RPS8, RPL13A, RPS15, RPS13, HSPB1, RPL37A, RPS11	337	391	19662	4.32732	6.56354e-08	4.10221e-09	2.55239e-07
GOTERM_CC_DIRECT	GO:0000792~heterochromatin	11	0.0163547	2.33559e-10	DNMT3A, HDAC2, SALL4, HDAC1, RRP1B, SALL1, RNF2, CBX2, MBD3, DNMT3B, ORC2	337	35	19662	18.3368	8.22129e-08	4.83605e-09	3.19705e-07
GOTERM_CC_DIRECT	GO:0036464~cytoplasmic ribonucleoprotein granule	9	0.0133811	1.54422e-08	DHX9, RPL6, RPLP0, TUBB5, PABPC1, RPS6, TUBA1A, NCL, RPL28	337	28	19662	18.7535	5.43564e-06	3.01981e-07	2.11378e-05
GOTERM_CC_DIRECT	GO:0005697~telomerase holoenzyme complex	8	0.0118943	3.78471e-08	NVL, DKC1, SNRPB, GNL3L, HNRNPC, SNRPE, NOP10, NHP2	337	21	19662	22.2264	1.33221e-05	7.01168e-07	5.18066e-05
GOTERM_CC_DIRECT	GO:0031012~extracellular matrix	22	0.0327094	3.90577e-08	RPL35A, ATP5B, EFTUD2, RPS15A, RPL27, DDX5, CANX, RPS3, HNRNPM, RPL30, HIST1H4A, EIF4A1, TUBB5, HSPB1, RPS13, ATP5A1, RPS11, HSPA5, RPL12, HSPA8, HSPA9, TUBB4B	337	294	19662	4.36589	1.37482e-05	6.87416e-07	5.34637e-05
GOTERM_CC_DIRECT	GO:0000790~nuclear chromatin	17	0.0252754	2.08907e-06	MSH6, HIST1H1D, RBBP4, MTA2, NASP, MBD3, EHMT2, SIRT1, KDM1A, HDAC2, H2AFV, HDAC1, POU5F1, HIST1H2AH, AKAP8, HNRNPC, CHD4	337	228	19662	4.35023	0.000735083	3.50162e-05	0.00285956
GOTERM_CC_DIRECT	GO:0022627~cytosolic small ribosomal subunit	9	0.0133811	3.03616e-06	RPS26, RPS15, RPS13, RPS15A, RPS11, RPS6, RPS8, RPS24, RPS3	337	53	19662	9.90751	0.00106816	4.85775e-05	0.00415593
GOTERM_CC_DIRECT	GO:0035098~ESC/E(Z) complex	6	0.00892074	5.29288e-06	SUZ12, HDAC2, RBBP4, EED, RBBP7, SIRT1	337	16	19662	21.8791	0.00186136	8.1001e-05	0.00724485
GOTERM_CC_DIRECT	GO:0005732~small nucleolar ribonucleoprotein complex	6	0.00892074	7.39346e-06	DKC1, MPHOSPH10, NOP58, NOP56, SNRPF, NHP2	337	17	19662	20.5921	0.00259912	0.000108432	0.01012
GOTERM_CC_DIRECT	GO:0015934~large ribosomal subunit	6	0.00892074	1.00941e-05	RPL17, RPL13A, RPL8, RPL27A, RPL26, RPL4	337	18	19662	19.4481	0.00354683	0.000142115	0.0138163
GOTERM_CC_DIRECT	GO:0000791~euchromatin	5	0.00743395	1.62187e-05	DNMT3A, RRP1B, RNF2, CBX2, OGT	337	10	19662	29.1721	0.00569277	0.000219554	0.0221985
GOTERM_CC_DIRECT	GO:0000785~chromatin	11	0.0163547	6.20576e-05	HDAC2, SIN3A, HDAC1, PLK1, TRIM28, HIST1H3B, CBX3, SNW1, MBD3, SIRT1, ORC2	337	126	19662	5.09354	0.0216081	0.000808745	0.0849133
GOTERM_CC_DIRECT	GO:0005720~nuclear heterochromatin	6	0.00892074	8.38185e-05	DNMT3A, BEND3, TRIM28, CBX3, SIRT1, DNMT3B	337	27	19662	12.9654	0.0290743	0.00105321	0.114673
GOTERM_CC_DIRECT	GO:0070937~CRD-mediated mRNA stability complex	4	0.00594716	9.52137e-05	DHX9, CSDE1, IGF2BP1, YBX1	337	6	19662	38.8961	0.0329614	0.00115508	0.130253
GOTERM_CC_DIRECT	GO:0001739~sex chromatin	4	0.00594716	9.52137e-05	SUZ12, RNF2, EED, PHC1	337	6	19662	38.8961	0.0329614	0.00115508	0.130253
GOTERM_CC_DIRECT	GO:0071339~MLL1 complex	6	0.00892074	0.00010062	SENP3, PELP1, RNF2, RUVBL2, LAS1L, RUVBL1	337	28	19662	12.5023	0.0348	0.00117997	0.137644
GOTERM_CC_DIRECT	GO:0005719~nuclear euchromatin	6	0.00892074	0.000141869	HIST1H1D, TRNP1, TRIM28, CBX3, RUVBL2, SIRT1	337	30	19662	11.6688	0.0487148	0.00160971	0.194021
GOTERM_CC_DIRECT	GO:0031428~box C/D snoRNP complex	4	0.00594716	0.000164512	NHP2L1, NOP58, RRP9, NOP56	337	7	19662	33.3396	0.0562681	0.00180815	0.224956
GOTERM_CC_DIRECT	GO:0005682~U5 snRNP	5	0.00743395	0.000167194	PRPF8, SNRNP200, SNRPB, SNRNP40, SNRPE	337	17	19662	17.1601	0.0571586	0.00178196	0.228619
GOTERM_CC_DIRECT	GO:0070062~extracellular exosome	70	0.104075	0.000260292	EIF6, SRSF1, HSP90AB1, RPL14, ATP5B, RPL15, RPLP2, CAD, CANX, CACTIN, YBX1, RPS3, DYNLL1, H2AFV, RPLP0, PCBP2, TPT1, TUBB5, TUBB6, PSMD3, RPL12, TUBA1A, KPNB1, TUBA1B, TUBB3, RPL35A, ANP32B, NCL, EIF4A1, ATP5C1, SNRPB, RPS13, HSPB1, RUVBL2, RPS11, RUVBL1, SNRPE, WIZ, RPS15A, HNRNPL, HNRNPM, RPS26, RPL30, RPL7, HIST1H4A, RPL34, HNRNPD, RPL3, DNAJA1, RPL5, RPL7A, RPL4, HSPA5, PABPC1, HNRNPC, HSPA8,…	337	2674	19662	1.52734	0.0875616	0.00269151	0.35571
GOTERM_CC_DIRECT	GO:0005685~U1 snRNP	5	0.00743395	0.000265032	SNRPB, SNRPA, SNRNP70, SNRPF, SNRPE	337	19	19662	15.3537	0.0890832	0.00266227	0.362177
GOTERM_CC_DIRECT	GO:0001650~fibrillar center	4	0.00594716	0.000384898	UTP15, CIRH1A, NCL, WDR43	337	9	19662	25.9308	0.12673	0.0037571	0.525578
GOTERM_CC_DIRECT	GO:0010494~cytoplasmic stress granule	6	0.00892074	0.000393493	RBPMS, G3BP1, IGF2BP1, PABPC1, LIN28A, YBX1	337	37	19662	9.46122	0.129369	0.00373724	0.537285
GOTERM_CC_DIRECT	GO:0030686~90S preribosome	4	0.00594716	0.000542904	HEATR1, UTP20, BMS1, WDR46	337	10	19662	23.3377	0.173995	0.00501774	0.740593
GOTERM_CC_DIRECT	GO:0031672~A band	5	0.00743395	0.000797808	RPL17, RPL7, RPL6, RPL15, RPL4	337	25	19662	11.6688	0.244927	0.00717772	1.08656
GOTERM_CC_DIRECT	GO:0034455~t-UTP complex	3	0.00446037	0.000863625	NOL11, HEATR1, CIRH1A	337	3	19662	58.3442	0.262233	0.00757435	1.17571
GOTERM_CC_DIRECT	GO:0031519~PcG protein complex	5	0.00743395	0.000930271	CSNK2A1, RNF2, CBX2, BCOR, PHC1	337	26	19662	11.22	0.279354	0.00795859	1.2659
GOTERM_CC_DIRECT	GO:0005689~U12-type spliceosomal complex	5	0.00743395	0.00107748	DHX15, SNRPB, SNRPF, SNRPE, YBX1	337	27	19662	10.8045	0.315781	0.00899448	1.46485
GOTERM_CC_DIRECT	GO:0071011~precatalytic spliceosome	5	0.00743395	0.00124029	SON, NHP2L1, SNRNP40, SNRNP70, SNRPE	337	28	19662	10.4186	0.353934	0.0101079	1.68446
GOTERM_CC_DIRECT	GO:0043234~protein complex	23	0.0341962	0.00124041	RBBP4, NHP2L1, NASP, MTA2, CAD, MBD3, CANX, KDM1A, SIN3A, SALL4, HDAC2, HIST1H4A, ATP2A2, HDAC1, HIST1H3B, TUBB5, H3F3A, HNRNPC, RUVBL1, PARP1, KPNB1, CHD4, HSPA8	337	628	19662	2.13681	0.353961	0.0098803	1.68462
GOTERM_CC_DIRECT	GO:0016580~Sin3 complex	4	0.00594716	0.00124555	HDAC2, CSNK2A1, SIN3A, HDAC1	337	13	19662	17.9521	0.35513	0.00970166	1.69155
GOTERM_CC_DIRECT	GO:0016363~nuclear matrix	8	0.0118943	0.00137928	HNRNPM, DNMT3A, SNW1, CAD, AKAP8, RUVBL1, MATR3, THOC1	337	97	19662	4.81189	0.38482	0.0105062	1.87157
GOTERM_CC_DIRECT	GO:0015935~small ribosomal subunit	5	0.00743395	0.00141955	RPS26, RPS15, RPS6, RPS24, RPS3	337	29	19662	10.0593	0.393492	0.0105827	1.92573
GOTERM_CC_DIRECT	GO:0000974~Prp19 complex	4	0.00594716	0.00156527	PRPF19, CDC5L, XAB2, HSPA8	337	14	19662	16.6698	0.423861	0.0114219	2.12145
GOTERM_CC_DIRECT	GO:0000793~condensed chromosome	5	0.00743395	0.00161612	NCAPG, CTCF, AKAP8, PES1, CHAMP1	337	30	19662	9.72404	0.434098	0.0115518	2.18967
GOTERM_CC_DIRECT	GO:0031429~box H/ACA snoRNP complex	3	0.00446037	0.00170771	DKC1, NOP10, NHP2	337	4	19662	43.7582	0.452082	0.0119605	2.31243
GOTERM_CC_DIRECT	GO:0090661~box H/ACA telomerase RNP complex	3	0.00446037	0.00170771	DKC1, NOP10, NHP2	337	4	19662	43.7582	0.452082	0.0119605	2.31243
GOTERM_CC_DIRECT	GO:0070545~PeBoW complex	3	0.00446037	0.00170771	WDR12, BOP1, PES1	337	4	19662	43.7582	0.452082	0.0119605	2.31243
GOTERM_CC_DIRECT	GO:0045298~tubulin complex	3	0.00446037	0.00170771	TPT1, TUBB5, TUBB4B	337	4	19662	43.7582	0.452082	0.0119605	2.31243
GOTERM_CC_DIRECT	GO:0034719~SMN-Sm protein complex	4	0.00594716	0.00234789	STRAP, SNRPB, SNRPF, SNRPE	337	16	19662	14.5861	0.562828	0.0160932	3.16644
GOTERM_CC_DIRECT	GO:0000786~nucleosome	8	0.0118943	0.00255414	HIST1H2BP, HIST1H1D, HIST1H4A, H2AFV, HIST1H1B, HIST1H3B, H3F3A, HIST1H2AH	337	108	19662	4.32179	0.593515	0.0171627	3.44011
GOTERM_CC_DIRECT	GO:0000275~mitochondrial proton-transporting ATP synthase complex, catalytic core F(1)	3	0.00446037	0.00281405	ATP5B, ATP5C1, ATP5A1	337	5	19662	35.0065	0.629144	0.0185418	3.78395
GOTERM_CC_DIRECT	GO:0045261~proton-transporting ATP synthase complex, catalytic core F(1)	3	0.00446037	0.00281405	ATP5B, ATP5C1, ATP5A1	337	5	19662	35.0065	0.629144	0.0185418	3.78395
GOTERM_CC_DIRECT	GO:0034388~Pwp2p-containing subcomplex of 90S preribosome	3	0.00446037	0.00281405	TBL3, UTP18, UTP6	337	5	19662	35.0065	0.629144	0.0185418	3.78395
GOTERM_CC_DIRECT	GO:0005663~DNA replication factor C complex	3	0.00446037	0.00281405	RFC5, RFC3, RFC4	337	5	19662	35.0065	0.629144	0.0185418	3.78395
GOTERM_CC_DIRECT	GO:0000775~chromosome, centromeric region	9	0.0133811	0.00296847	DNMT3A, PLK1, CBX3, NGDN, CFDP1, CTCF, CHAMP1, DNMT3B, HELLS	337	141	19662	3.7241	0.64882	0.0191922	3.98771
GOTERM_CC_DIRECT	GO:0030688~preribosome, small subunit precursor	3	0.00446037	0.00417346	RRP1, RRP1B, FTSJ3	337	6	19662	29.1721	0.770564	0.026411	5.56396
GOTERM_CC_DIRECT	GO:0035145~exon-exon junction complex	4	0.00594716	0.00523514	SRSF1, EIF4A3, RBM8A, PNN	337	21	19662	11.1132	0.842386	0.0324547	6.93283
GOTERM_CC_DIRECT	GO:0005683~U7 snRNP	3	0.00446037	0.00577704	SNRPB, SNRPF, SNRPE	337	7	19662	25.0047	0.869895	0.0351467	7.62443
GOTERM_CC_DIRECT	GO:0043209~myelin sheath	10	0.0148679	0.00588812	ATP5B, ATP5C1, ATP5A1, HSPA5, TUBA1A, CANX, TUBA1B, HSPA8, TUBB4B, HSPA9	337	192	19662	3.03876	0.874913	0.0352057	7.76559
GOTERM_CC_DIRECT	GO:0000794~condensed nuclear chromosome	5	0.00743395	0.00664029	NOL6, LIG3, RRS1, NIFK, TUBG1	337	44	19662	6.63002	0.90417	0.0389691	8.7163
GOTERM_CC_DIRECT	GO:0031390~Ctf18 RFC-like complex	3	0.00446037	0.00761609	RFC5, RFC3, RFC4	337	8	19662	21.8791	0.932195	0.0438611	9.93612
GOTERM_CC_DIRECT	GO:0005913~cell-cell adherens junction	13	0.0193283	0.0085074	HSP90AB1, RSL1D1, RPS26, RPL14, RPL6, RPL15, HIST1H3B, RPL24, RPL7A, RUVBL1, HSPA5, NOP56, HSPA8	337	316	19662	2.40024	0.950581	0.0481063	11.0371
GOTERM_CC_DIRECT	GO:0030532~small nuclear ribonucleoprotein complex	3	0.00446037	0.00968215	PRPF8, SNRPB2, SNRPF	337	9	19662	19.4481	0.967442	0.0537396	12.4691
GOTERM_CC_DIRECT	GO:0005622~intracellular	41	0.0609584	0.00975796	RPL18, HSP90AB1, RPL17, RPL14, RPL13, RPL15, RPL27A, RPLP2, PRPF19, RPL30, RPL6, RPLP0, RPLP1, RPL8, RPL3, RPL5, OGT, RANBP2, KPNB1, TUBB3, HSPA8, RPS24, TFIP11, MSH6, RPL35A, G3BP1, TRIM28, TRIM41, RRP8, RPS8, RPL28, MRTO4, ATP2A2, IPO7, RPL21, CAND2, RPS13, HSPB1, RUVBL2, RPL37A, RPS11	337	1599	19662	1.49601	0.968307	0.0533146	12.5608
GOTERM_CC_DIRECT	GO:1990124~messenger ribonucleoprotein complex	3	0.00446037	0.011967	PABPC1, HSPA8, YBX1	337	10	19662	17.5033	0.98556	0.0640706	15.1934
GOTERM_CC_DIRECT	GO:0005687~U4 snRNP	3	0.00446037	0.011967	SNRPB, SNRPF, SNRPE	337	10	19662	17.5033	0.98556	0.0640706	15.1934
GOTERM_CC_DIRECT	GO:0035102~PRC1 complex	3	0.00446037	0.0144625	RNF2, CBX2, PHC1	337	11	19662	15.9121	0.994071	0.0758601	18.0789
GOTERM_CC_DIRECT	GO:0031965~nuclear membrane	10	0.0148679	0.0160353	GTPBP4, RRP12, NOC4L, HAX1, NUP205, NUP93, RANBP2, KPNB1, YBX1, MRTO4	337	226	19662	2.5816	0.996621	0.0826029	19.8505
GOTERM_CC_DIRECT	GO:0000776~kinetochore	7	0.0104075	0.0171458	SIN3A, DYNLL1, PLK1, PBRM1, CFDP1, CHAMP1, WDR43	337	120	19662	3.40341	0.997729	0.0868552	21.0799
GOTERM_CC_DIRECT	GO:0034709~methylosome	3	0.00446037	0.0171609	SNRPB, SNRPF, SNRPE	337	12	19662	14.5861	0.997742	0.0857069	21.0965
GOTERM_CC_DIRECT	GO:0008180~COP9 signalosome	4	0.00594716	0.018478	HSP90AB1, DYNLL1, ATP5A1, HSPA5	337	33	19662	7.07203	0.998591	0.09076	22.5315
GOTERM_CC_DIRECT	GO:0005635~nuclear envelope	8	0.0118943	0.0190879	IPO7, CBX3, NUP93, RANBP2, PARP1, KPNB1, SIRT1, RTCB	337	158	19662	2.95414	0.998868	0.0923648	23.1879
GOTERM_CC_DIRECT	GO:0045120~pronucleus	3	0.00446037	0.0231362	HNRNPL, EED, HNRNPC	337	14	19662	12.5023	0.999736	0.10957	27.4154
GOTERM_CC_DIRECT	GO:0005643~nuclear pore	5	0.00743395	0.0238615	NUP205, NUP93, RANBP2, KPNB1, KPNA2	337	64	19662	4.55814	0.999797	0.111367	28.1496
GOTERM_CC_DIRECT	GO:0034456~UTP-C complex	2	0.00297358	0.0338864	NOL6, RRP7A	337	2	19662	58.3442	0.999995	0.153149	37.6179
GOTERM_CC_DIRECT	GO:0032545~CURI complex	2	0.00297358	0.0338864	NOL6, RRP7A	337	2	19662	58.3442	0.999995	0.153149	37.6179
GOTERM_CC_DIRECT	GO:0005844~polysome	4	0.00594716	0.0369202	RPL17, RPL7, RPS6, RPS3	337	43	19662	5.42737	0.999998	0.163848	40.2465
GOTERM_CC_DIRECT	GO:0005753~mitochondrial proton-transporting ATP synthase complex	3	0.00446037	0.0371993	ATP5B, ATP5C1, ATP5A1	337	18	19662	9.72404	0.999998	0.16299	40.4831
GOTERM_CC_DIRECT	GO:0005667~transcription factor complex	10	0.0148679	0.0406833	KDM1A, HDAC2, SIN3A, SALL4, HDAC1, HAX1, POU5F1, MTA2, RBM14, PARP1	337	267	19662	2.18518	1	0.174997	43.3645
GOTERM_CC_DIRECT	GO:0022626~cytosolic ribosome	3	0.00446037	0.0411155	RPL27A, RPL24, RPL5	337	19	19662	9.21224	1	0.174635	43.7127
GOTERM_CC_DIRECT	GO:0030425~dendrite	15	0.0223018	0.0430395	SRSF10, IGF2BP1, RPS6, YBX1, RPL28, RPS3, EIF4A3, ATXN10, RBM8A, RPLP0, NGDN, HSPB1, PABPC1, HSPA8, TUBB3	337	490	19662	1.78605	1	0.180067	45.2391
GOTERM_CC_DIRECT	GO:0005686~U2 snRNP	3	0.00446037	0.045179	SNRPB2, SNRPB, SNRPE	337	20	19662	8.75163	1	0.186161	46.8915
GOTERM_CC_DIRECT	GO:0034399~nuclear periphery	3	0.00446037	0.045179	NUP205, NUP93, KPNB1	337	20	19662	8.75163	1	0.186161	46.8915
GOTERM_CC_DIRECT	GO:0035267~NuA4 histone acetyltransferase complex	3	0.00446037	0.045179	RUVBL2, RUVBL1, DMAP1	337	20	19662	8.75163	1	0.186161	46.8915
GOTERM_CC_DIRECT	GO:0015030~Cajal body	4	0.00594716	0.0461771	DKC1, EFTUD2, NOP58, NHP2	337	47	19662	4.96546	1	0.187809	47.6464
GOTERM_CC_DIRECT	GO:0032301~MutSalpha complex	2	0.00297358	0.0503978	MSH6, MSH2	337	3	19662	38.8961	1	0.201264	50.73
GOTERM_CC_DIRECT	GO:0071008~U2-type post-mRNA release spliceosomal complex	2	0.00297358	0.0503978	TFIP11, DHX15	337	3	19662	38.8961	1	0.201264	50.73
GOTERM_CC_DIRECT	GO:0034457~Mpp10 complex	2	0.00297358	0.0503978	MPHOSPH10, IMP4	337	3	19662	38.8961	1	0.201264	50.73
GOTERM_CC_DIRECT	GO:0019013~viral nucleocapsid	3	0.00446037	0.0537234	HNRNPD, SNRNP70, HNRNPH1	337	22	19662	7.95603	1	0.211043	53.0401
GOTERM_CC_DIRECT	GO:0005874~microtubule	11	0.0163547	0.0550742	TUBB2B, DYNLL1, TUBB5, TUBB6, TUBG1, TUBA1A, TUBA1B, WDR43, TUBB3, HSPA8, TUBB4B	337	327	19662	1.96265	1	0.213566	53.9495
GOTERM_CC_DIRECT	GO:0000228~nuclear chromosome	4	0.00594716	0.061981	HIST1H4A, MSH2, HIST1H3B, H3F3A	337	53	19662	4.40334	1	0.23519	58.3493
GOTERM_CC_DIRECT	GO:0046540~U4/U6 x U5 tri-snRNP complex	3	0.00446037	0.0627853	NHP2L1, SNRPB, SNRPE	337	24	19662	7.29303	1	0.235494	58.8355
GOTERM_CC_DIRECT	GO:0061574~ASAP complex	2	0.00297358	0.0666279	RNPS1, ACIN1	337	4	19662	29.1721	1	0.245892	61.0866
GOTERM_CC_DIRECT	GO:0033553~rDNA heterochromatin	2	0.00297358	0.0666279	RRP8, SIRT1	337	4	19662	29.1721	1	0.245892	61.0866
GOTERM_CC_DIRECT	GO:0000123~histone acetyltransferase complex	3	0.00446037	0.0674962	IKBKAP, KAT7, OGT	337	25	19662	7.00131	1	0.246285	61.5792
GOTERM_CC_DIRECT	GO:0017053~transcriptional repressor complex	4	0.00594716	0.0768106	HDAC2, SIN3A, HDAC1, POU5F1	337	58	19662	4.02374	1	0.273621	66.5121
GOTERM_CC_DIRECT	GO:0005875~microtubule associated complex	3	0.00446037	0.0772514	DYNLL1, RANBP2, WDR43	337	27	19662	6.48269	1	0.272383	66.7303
GOTERM_CC_DIRECT	GO:0000796~condensin complex	2	0.00297358	0.0825813	NCAPH, NCAPG	337	5	19662	23.3377	1	0.286165	69.2666
GOTERM_CC_DIRECT	GO:0000347~THO complex	2	0.00297358	0.0825813	THOC6, THOC1	337	5	19662	23.3377	1	0.286165	69.2666
GOTERM_CC_DIRECT	GO:0016020~membrane	133	0.197743	0.08615	RPL18, RPL14, RPL13, RPL15, RPLP2, PNN, DDX18, CLK3, DNAJB11, ATXN10, RPLP0, DDX24, DDX21, OGT, RPL12, GNL2, ORC2, API5, GNL3, RPL35A, KRR1, GTPBP4, MTA2, EFTUD2, NR0B1, NVL, RSL1D1, DDX39, RPS15, ATP5C1, RPS13, AKAP8, RPS11, HAX1, XAB2, HNRNPL, HNRNPM, RPS26, HIST1H4A, RPL7, RPL6, HNRNPF, RPL8, DNAJA1, RPL5, PABPC1, RPL7A, RPL4, HNRNPC, DNAJA3, DNAJA2, RPS24, DHX9, NOC4L, HEATR1, RPS6, DDX5, RPS…	337	6998	19662	1.10886	1	0.294237	70.8633
GOTERM_CC_DIRECT	GO:0042470~melanosome	5	0.00743395	0.0949241	HSP90AB1, NAP1L1, HSPA5, CANX, HSPA8	337	101	19662	2.88833	1	0.317232	74.4678
GOTERM_CC_DIRECT	GO:0032993~protein-DNA complex	3	0.00446037	0.0979541	SUZ12, CDC5L, CHD4	337	31	19662	5.64621	1	0.323072	75.6133
GOTERM_CC_DIRECT	GO:0034715~pICln-Sm protein complex	2	0.00297358	0.0982629	SNRPF, SNRPE	337	6	19662	19.4481	1	0.321127	75.7273
GOTERM_CC_DIRECT	GO:0070761~pre-snoRNP complex	2	0.00297358	0.0982629	NOP58, NOP56	337	6	19662	19.4481	1	0.321127	75.7273
GOTERM_CC_DIRECT	GO:0071204~histone pre-mRNA 3'end processing complex	2	0.00297358	0.0982629	SNRPB, YBX1	337	6	19662	19.4481	1	0.321127	75.7273

## Sheet: DAVID KEGG pathways
Category	Term	Count	%	PValue	Genes	List Total	Pop Hits	Pop Total	Fold Enrichment	Bonferroni	Benjamini	FDR
KEGG_PATHWAY	mmu03008:Ribosome biogenesis in eukaryotes	33	0.0490641	1.32929e-31	EIF6, NHP2L1, UTP18, UTP6, UTP15, GNL3L, BMS1, WDR75, CSNK2A1, WDR36, DKC1, RPP30, CIRH1A, GNL2, MDN1, IMP4, RBM28, GNL3, NOL6, TBL3, GTPBP4, RRP7A, MPHOSPH10, HEATR1, NOP10, NVL, RCL1, POP1, NOP58, NOP56, UTP14A, NHP2, WDR43	181	83	7691	16.8943	1.26282e-29	1.26282e-29	1.46116e-28
KEGG_PATHWAY	mmu03010:Ribosome	37	0.0550112	9.31309e-28	RPL18, RPL17, RPL14, RPL13, RPL15, RPL27A, RPLP2, RPS15A, RPS3, RPS26, RPL30, RPL7, RPL6, RPLP0, RPL34, RPLP1, RPL8, RPL3, RPL5, RPL12, RPL7A, RPL4, RPS24, RPL35A, RPL26, RPL27, RPL24, RPS6, RPL28, RPS8, RPL18A, RPL13A, RPL21, RPS15, RPS13, RPL37A, RPS11	181	145	7691	10.8427	8.84743e-26	4.42372e-26	1.0237e-24
KEGG_PATHWAY	mmu03040:Spliceosome	32	0.0475773	4.80208e-23	SRSF1, NCBP1, SRSF10, NHP2L1, TRA2B, SNRPB2, TRA2A, XAB2, PRPF19, HNRNPM, RBM8A, PRPF8, DHX15, SNRNP70, HNRNPC, ACIN1, HSPA8, EFTUD2, SNW1, CDC5L, DDX5, EIF4A3, SRSF5, SRSF6, SRSF9, SNRNP200, SNRPB, SNRPA, SNRNP40, SNRPF, SNRPE, THOC1	181	133	7691	10.2236	4.56197e-21	1.52066e-21	5.27847e-20
KEGG_PATHWAY	mmu03013:RNA transport	17	0.0252754	2.01477e-06	NCBP1, STRAP, NUP93, RNPS1, PNN, EIF4A3, RBM8A, NUP205, EIF4A1, THOC6, POP1, RPP30, PABPC1, RANBP2, ACIN1, KPNB1, THOC1	181	170	7691	4.24917	0.000191385	4.78498e-05	0.00221463
KEGG_PATHWAY	mmu03015:mRNA surveillance pathway	10	0.0148679	0.000388348	PABPN1, NCBP1, EIF4A3, RBM8A, RNPS1, PABPC1, ACIN1, PPP1CC, PPP2R2A, PNN	181	96	7691	4.42622	0.0362277	0.00735288	0.426046
KEGG_PATHWAY	mmu03430:Mismatch repair	5	0.00743395	0.00152574	RFC5, MSH6, RFC3, RFC4, MSH2	181	22	7691	9.65721	0.135026	0.0238861	1.66437
KEGG_PATHWAY	mmu03030:DNA replication	5	0.00743395	0.00862368	RFC5, RFC3, RFC4, MCM7, MCM5	181	35	7691	6.07024	0.560801	0.110898	9.08117
KEGG_PATHWAY	mmu04540:Gap junction	7	0.0104075	0.0151635	TUBB2B, TUBB5, TUBB6, TUBA1A, TUBA1B, TUBB3, TUBB4B	181	86	7691	3.45863	0.765797	0.165937	15.4608
KEGG_PATHWAY	mmu05322:Systemic lupus erythematosus	8	0.0118943	0.056755	HIST1H2BP, HIST1H4A, H2AFV, SNRPB, HIST1H3B, H3F3A, HIST1H2AH, SSB	181	147	7691	2.31247	0.996116	0.460306	47.3896
KEGG_PATHWAY	mmu04141:Protein processing in endoplasmic reticulum	8	0.0118943	0.0987696	HSP90AB1, DNAJB11, BAG2, DNAJA1, HSPA5, CANX, HSPA8, DNAJA2	181	168	7691	2.02341	0.999949	0.627659	68.1174

## Sheet: ten high
		No	Annotation cluster	pvalue
		DAVID functional enrichment of biological process (Benjamini and Hochberg adjusted p value)
		1	GO:0006364~rRNA processing	1.2104e-49
		2	GO:0042254~ribosome biogenesis	1.74628e-36
		3	GO:0008380~RNA splicing	3.53917e-36
		4	GO:0006397~mRNA processing	2.68187e-33
		5	GO:0006412~translation	7.16706e-18
		6	GO:0000462~maturation of SSU-rRNA from tricistronic rRNA transcript (SSU-rRNA, 5.8S rRNA, LSU-rRNA)	5.02304e-16
		7	GO:0042273~ribosomal large subunit biogenesis	1.15834e-13
		8	GO:0000398~mRNA splicing, via spliceosome	1.40746e-13
		9	GO:0016569~covalent chromatin modification	4.31507e-13
		10	GO:0006351~transcription, DNA-templated	4.21268e-12
		DAVID functional enrichment of cellular component (Benjamini and Hochberg adjusted p value)
		1	GO:0005634~nucleus	9.70483e-101
		2	GO:0005730~nucleolus	9.5943e-93
		3	GO:0030529~intracellular ribonucleoprotein complex	7.33881e-67
		4	GO:0005654~nucleoplasm	3.39908e-42
		5	GO:0022625~cytosolic large ribosomal subunit	3.0119e-29
		6	GO:0005840~ribosome	1.19284e-28
		7	GO:0032040~small-subunit processome	1.44212e-26
		8	GO:0005681~spliceosomal complex	3.18159e-26
		9	GO:0071013~catalytic step 2 spliceosome	2.84624e-24
		10	GO:0030687~preribosome, large subunit precursor	1.08156e-23
		DAVID functional enrichment of KEGG pathway (Benjamini and Hochberg adjusted p value)
		1	mmu03008:Ribosome biogenesis in eukaryotes	1.32929e-31
		2	mmu03010:Ribosome	9.31309e-28
		3	mmu03040:Spliceosome	4.80208e-23
		4	mmu03013:RNA transport	2.01477e-06
		5	mmu03015:mRNA surveillance pathway	0.000388348
		6	mmu03430:Mismatch repair	0.00152574
		7	mmu03030:DNA replication	0.00862368
		8	mmu04540:Gap junction	0.0151635
		9	mmu05322:Systemic lupus erythematosus	0.056755
		10	mmu04141:Protein processing in endoplasmic reticulum	0.0987696
